# Supplementary material for: Small molecule targeting long noncoding RNA GAS5 administered intranasally improves neuronal insulin signaling and decreases neuroinflammation in an aged mouse model
Source: Sci Rep. 2023 Jan 6;13:317. doi: 10.1038/s41598-022-27126-6 (PMC9822944; doi:10.1038/s41598-022-27126-6)
Supplement: Supplementary file 2 — Supplementary Information 2. [file 41598_2022_27126_MOESM2_ESM.xlsx]

## Sheet: Sheet1
FPKM data
tracking_id	Young_0	Young_1	Young_2	Young_3	Aged_0	Aged_1	Aged_2	Aged_3	NPC86_0	NPC86_1	NPC86_2	NPC86_3
gene-0610005C13Rik	0.834836	0	0	0	1.09174	0	0	0	0	0	0	0
gene-0610006L08Rik	0	0	0	0	0	0	0	0	0	0	1.08614	0
gene-0610009B22Rik	79.3095	79.9496	95.6593	92.2826	76.422	83.5535	81.2846	69.6409	70.5862	73.1704	92.3218	75.9001
gene-0610009E02Rik	8.34864	9.25749	11.9574	9.487	2.18472	7.7985	10.1606	5.70828	11.5888	9.68468	9.77541	8.80045
gene-0610009L18Rik	10.018	9.25732	14.5197	13.7993	10.9174	7.79833	6.77371	5.70827	3.16058	5.38018	6.51683	9.90001
gene-0610010F05Rik	218.727	217.968	238.294	232.863	295.862	267.371	301.43	271.714	262.328	284.073	261.759	273.9
gene-0610010K14Rik	46.7508	53.0192	44.4132	47.435	27.2936	27.8512	23.708	22.8331	22.124	12.9124	8.68911	15.4
gene-0610012G03Rik	127.73	122.028	139.218	154.379	129.917	128.115	116.282	132.432	105.353	98.9953	110.786	97.9001
gene-0610025J13Rik	0	0.841574	0	0	0	0	0	0	0	0	0	0
gene-0610030E20Rik	140.253	152.325	140.927	121.606	180.138	190.502	204.34	170.106	159.082	143.113	146.629	140.8
gene-0610031O16Rik	0	0	0	0	0	0	0	0	0	0	0	0
gene-0610038B21Rik	0	0	0	0	0	0	0	0	0	0	0	0
gene-0610039H22Rik	0	0	0	0	0	0	0	0	0	0	0	1.1
gene-0610039K10Rik	0	0	0.855907	0	0	0	0	0	0	0	0	1.10183
gene-0610040B10Rik	5.00902	3.3663	5.9787	8.62454	3.27523	4.45619	6.77371	11.4165	4.2141	2.15207	3.25842	4.40001
gene-0610040F04Rik	1.66967	1.68315	0.854101	3.44982	4.36697	2.22809	4.51581	3.42496	9.48173	3.22811	1.08614	3.3
gene-0610040J01Rik	28.3844	17.6731	24.7689	18.1115	24.0183	26.7371	16.9343	17.1248	21.0705	19.3686	23.8951	17.6
gene-0610042G04Rik	0.834836	0	0.854101	0	0	0	0	0	0	0	0	1.1
gene-0610043K17Rik	0	0	2.5623	3.44982	2.18349	1.11405	3.38686	0	0	1.07604	0	1.1
gene-1100001I12Rik	0	0	0	0	0	0	0	0	0	0	0	0
gene-1110002E22Rik	10.8529	12.6236	20.4984	17.2491	17.4679	11.1405	12.4185	18.2665	13.6958	16.1405	8.68911	15.4
gene-1110002J07Rik	1.66967	2.52472	5.1246	2.58736	0	6.68428	1.12895	2.28331	2.10705	1.07604	3.25842	0
gene-1110002L01Rik	90.9972	61.4349	77.7232	79.3458	86.2477	98.0361	79.0266	82.1991	69.5327	74.2465	72.7713	56.1001
gene-1110002O04Rik	0.834836	0.841574	0	0	0	0	0	1.14165	0	0	0	0
gene-1110004F10Rik	410.739	366.926	393.74	395.004	362.459	412.197	399.649	350.488	416.143	432.566	425.766	425.701
gene-1110006O24Rik	0	0	0	0.862454	2.18349	2.22809	1.12895	1.14165	0	1.07604	2.17228	2.2
gene-1110008P14Rik	162.793	185.146	171.674	167.316	120.092	125.887	117.411	108.457	104.299	117.288	86.8911	89.1001
gene-1110015O18Rik	0.834836	0	0.854101	0	1.09174	1.11405	0	1.14165	0	0	0	0
gene-1110017D15Rik	6.67869	9.25732	10.2492	10.3495	17.4679	10.0264	7.90266	10.2749	5.26763	3.22811	4.34456	5.50001
gene-1110018N20Rik	70.9635	63.9596	93.0974	80.209	56.7708	66.8445	62.1017	71.9242	64.2651	43.0493	53.2208	74.8001
gene-1110019D14Rik	10.8529	15.9899	11.9574	12.0744	20.7431	16.7107	10.1606	14.8415	9.48173	6.45621	14.1198	8.80001
gene-1110020A21Rik	1.66967	1.68315	3.4164	1.72491	7.6422	4.45619	2.2579	4.56662	5.26763	4.30414	4.34456	1.10004
gene-1110025L11Rik	0	0	0	0	0	0	0	0	0	0	0	0
gene-1110025M09Rik	5.84387	6.73367	5.12585	7.76209	5.45938	5.57088	4.51584	4.56677	9.48173	8.60886	7.60301	8.80001
gene-1110028F11Rik	0	0	0.854101	0	0	0	0	0	0	1.07604	1.08614	0
gene-1110028F18Rik	0	0	0	0	0	0	0	0	0	0	0	0
gene-1110032A03Rik	156.114	148.959	168.258	176.803	225.991	262.915	217.888	237.464	188.581	162.481	216.142	177.1
gene-1110032F04Rik	38.4025	53.8608	36.7263	54.3346	33.844	43.4478	40.6423	30.8247	60.051	65.6382	52.1347	41.8001
gene-1110036E04Rik	0	0	0	0	0	0	0	0	0	0	0	0
gene-1110038B12Rik	20.8709	24.4057	29.0394	19.8365	30.5688	24.509	39.5133	23.9747	11.5888	29.053	24.9812	27.5
gene-1110038F14Rik	48.4205	49.6529	50.3919	43.1227	26.2018	44.5619	32.7396	28.5413	29.4987	33.3571	26.0673	28.6
gene-1110046J04Rik	11.6878	10.0989	11.1033	12.0744	9.82569	13.3688	19.1923	14.8415	14.7497	11.8367	8.68914	17.6
gene-1110051M20Rik	503.41	475.494	510.752	522.647	518.578	524.716	517.06	504.611	406.661	374.46	420.336	402.601
gene-1110057P08Rik	0	0	0	0	0	0	0	0	0	0	0	0
gene-1110058D11Rik	0.835478	0	0	0	0	0	0	0	0	0	0	0
gene-1110059E24Rik	39.2373	50.4945	39.2886	32.7733	49.1284	34.5355	49.6739	51.3744	43.1945	38.7373	35.8426	40.7001
gene-1110059G10Rik	64.2824	64.8012	58.0788	63.8216	69.8715	57.9304	55.3187	74.2075	73.7468	60.258	70.599	72.6001
gene-1110065P20Rik	123.555	100.146	108.469	108.668	58.9526	47.9025	62.0909	63.9311	44.2481	44.1175	43.4456	31.9
gene-1190005I06Rik	8.34832	5.89098	7.68687	8.6245	3.2752	2.22807	9.03159	2.28327	1.05349	6.45618	0	4.39998
gene-1190007I07Rik	6.67869	16.8315	9.39511	11.2119	10.9174	14.4826	5.64476	12.5582	9.48173	17.2166	11.9475	11
gene-1190028D05Rik	0	0	0	0	0	0	0	0	0	0	0	0
gene-1300002E11Rik	33.3935	31.1382	32.4558	27.5985	67.6881	32.3074	42.9002	38.8162	40.034	51.6497	44.5317	38.5
gene-1300017J02Rik	0	0	0	0	0	0	0	0	0	0	0	0
gene-1500002C15Rik	0	0	0.854106	0	0	0	0	0	0	0	0	0
gene-1500002F19Rik	0.834837	1.68315	0.854234	3.44982	0	6.68428	0	1.14165	1.05418	0	1.08684	2.2
gene-1500004A13Rik	240.433	212.918	204.13	216.476	260.927	229.494	246.112	246.597	248.632	216.283	194.419	209
gene-1500009C09Rik	262.139	268.462	292.957	274.261	188.872	223.925	206.599	195.223	165.405	168.941	179.214	167.203
gene-1500009L16Rik	52.5947	55.5439	55.5165	63.8216	74.2385	81.3254	55.3187	46.8078	69.5327	68.8663	73.8574	66.0001
gene-1500011B03Rik	352.301	386.283	382.637	370.855	354.816	379.89	353.362	391.587	327.646	342.179	328.014	328.9
gene-1500012K07Rik	0.835237	0	0	0.866161	0	0	4.51603	1.14482	2.10973	1.07605	2.17472	1.10038
gene-1500015A07Rik	19.2014	28.6139	29.0394	20.699	30.5688	31.1935	24.8369	31.9663	22.1245	35.5095	23.8951	24.2
gene-1500015L24Rik	1.66967	0.841574	1.7082	0.862454	2.18349	4.45619	4.51581	3.42496	2.10705	0	1.08614	2.2
gene-1500026H17Rik	18.3664	9.25732	9.39511	9.487	8.73394	16.7107	10.1606	15.9832	12.6423	6.45621	10.8614	6.60001
gene-1500035N22Rik	0.834837	0.841642	1.7082	2.58741	0	0	0	0	2.10743	1.07673	1.08651	2.20043
gene-1520401A03Rik	0	0.841574	0	0.862454	1.09174	1.11405	1.12895	0	0	0	1.08614	0
gene-1600002D24Rik	0	0	0	0	1.09174	0	0	0	0	0	0	0
gene-1600010M07Rik	0.834836	0	0	0	0	0	0	0	2.10705	0	0	2.2
gene-1600012H06Rik	118.547	74.9001	94.8052	109.532	93.8899	118.089	103.864	95.8989	126.423	125.896	129.251	130.9
gene-1600012P17Rik	0	0	0	0	0	0	0	0	0	0	0	0
gene-1600014C10Rik	189.508	179.255	163.133	174.216	171.404	160.423	191.922	149.557	167.511	144.189	124.906	140.8
gene-1600014C23Rik	0	0	1.7082	0.862454	0	0	1.12895	1.14165	0	0	0	0
gene-1600015H23Rik	0.834836	0	0	0	0	0	0	0	0	0	1.08614	0
gene-1600019K03Rik	0	0	0	0	0	0	0	0	0	0	0	0
gene-1600020E01Rik	22.5406	18.5146	29.0394	25.8736	27.2936	30.0793	38.3844	38.8162	37.9269	29.053	33.6703	22
gene-1600023N17Rik	2.50451	2.52472	3.4164	2.58736	2.18349	2.22809	7.90266	7.99158	4.2141	1.07604	2.17228	5.50001
gene-1600025M17Rik	0	0	0	0	0	0	0	0	0	0	0	0
gene-1600027J07Rik	0	0	0	0	0	0	0	1.14165	0	0	0	0
gene-1600029I14Rik	2.50451	2.52472	0	0	2.18349	2.22809	0	2.28331	0	0	0	0
gene-1600029O15Rik	10.8531	10.0989	7.68692	11.2123	9.82572	16.7109	4.51603	9.13343	8.42821	8.6083	11.9476	11.0001
gene-1700001C19Rik	0.834836	0	0	1.72491	0	1.11405	0	1.14165	1.05353	3.22811	0	0
gene-1700001D01Rik	0	0	0	0	0	0	0	0	0	0	0	0
gene-1700001F09Rik	0	0	0	0	0	0	0	0	0	0	0	0
gene-1700001G01Rik	0	0	0	0	0	0	0	0	0	0	0	0
gene-1700001G11Rik	0	0	0.854101	0.862454	0	0	0	2.28331	0	0	0	0
gene-1700001G17Rik	0	0	0	0	1.09174	0	1.12895	0	0	0	0	0
gene-1700001J03Rik	6.67869	5.04945	7.68691	5.17473	2.18349	8.91238	5.64476	10.2749	7.37468	6.45621	10.8614	3.3
gene-1700001J04Rik	0	0	0	0	0	0	0	0	0	0	0	0
gene-1700001J11Rik	0	0	0	0	0	1.11405	0	0	1.05353	1.07604	0	0
gene-1700001K19Rik	0	0	0	0	0	0	0	0	0	0	0	0
gene-1700001K23Rik	0	0	0	0	0	0	0	0	0	0	0	0
gene-1700001L05Rik	40.907	38.7124	36.7263	37.0855	54.5871	41.2197	50.8028	49.0911	28.4452	49.4976	28.2396	39.6001
gene-1700001L19Rik	39.2373	62.2765	53.8083	53.4722	43.6697	57.9304	59.8345	58.2244	42.141	49.4976	44.5317	30.8
gene-1700001O22Rik	4.17418	4.20787	6.8328	6.89964	3.27523	5.57024	1.12895	3.42496	2.10705	2.15207	2.17228	2.2
gene-1700001P01Rik	1.66967	0.841574	1.7082	0.862454	1.09174	0	0	0	0	0	0	0
gene-1700003C15Rik	0	0	0	0	0	0	0	0	0	0	0	0
gene-1700003D09Rik	0	0	0	0	0	0	0	0	0	0	0	0
gene-1700003E16Rik	53.4295	42.0787	43.5591	51.7473	31.6605	18.9388	19.1922	19.4081	12.6423	13.9885	14.1198	18.7
gene-1700003E24Rik	0	0	0	0	0	0	0	0	0	0	0	0
gene-1700003F12Rik	0	0	0	0	0	0	1.12895	0	0	0	0	0
gene-1700003G18Rik	0	0	0	0	0	0	0	0	0	0	0	0
gene-1700003H04Rik	0	0	0	0	0	0	0	0	0	0	0	0
gene-1700003I22Rik	0	0	0	0	0	0	0	0	0	0	0	0
gene-1700003L19Rik	0	0	0	0	0	0	0	0	0	0	0	0
gene-1700003M07Rik	69.2914	87.5237	60.6411	74.1711	78.6055	59.0445	60.9634	85.624	61.1045	60.258	65.1683	59.4001
gene-1700003P14Rik	0	0	0	0	0	0	0	0	0	0	0	0
gene-1700006A11Rik	0	0	0	0	0	0	0	0	0	0	0	0
gene-1700006F04Rik	0	0.841574	0	0	0	0	0	2.28331	0	0	0	0
gene-1700006H20Rik	0	0	0	0	0	0	0	0	0	0	0	0
gene-1700006H21Rik	0	0	0	0	0	0	0	0	0	0	0	0
gene-1700007F19Rik	0	0.841575	0	0	0	2.22809	0	0	0	0	0	0
gene-1700007J10Rik	0	0	0	0	0	0	0	0	0	0	0	0
gene-1700007K13Rik	14.1922	13.4655	20.4984	11.212	14.1927	13.3686	11.2895	9.13323	6.32115	6.45621	6.51683	5.50001
gene-1700007L15Rik	1.66967	0	0.854101	0.862454	2.18349	3.34214	2.2579	0	1.05353	3.22811	3.25842	2.2
gene-1700007P06Rik	0	0.841574	1.70822	0.862462	1.09174	1.11406	2.2579	0	1.05353	1.07604	0	3.3
gene-1700008C04Rik	0	0	0	0	0	0	0	0	0	0	0	0
gene-1700008J07Rik	5.84385	9.25732	11.1033	6.03718	14.1927	11.1405	18.0632	17.1248	10.5353	16.1405	13.0337	9.90001
gene-1700008K24Rik	0	0	0	0	0	1.11405	0	0	0	0	0	0
gene-1700008O03Rik	0.835061	0.841582	0	2.58738	1.09188	0	1.1296	0	3.16058	0	1.08657	0
gene-1700008P02Rik	0	0	0	0	0	0	0	0	0	0	0	0
gene-1700009C05Rik	0	0	0.854141	1.72491	0	0	0	0	0	0	0	0
gene-1700009J07Rik	0	0	0	0	0	0	0	0	0	0	0	0
gene-1700009N14Rik	0	0	0	0.862454	0	1.11405	0	0	0	0	0	0
gene-1700010B08Rik	0	0	0	0	0	0	0	0	1.05353	0	0	0
gene-1700010D01Rik	0	0	0	0	0	0	0	0	0	0	0	0
gene-1700010G06Rik	0	0.841688	0.854565	0.862455	0	0	1.12895	0	0	0	0	1.1003
gene-1700010H22Rik	0	0	0	0	0	0	0	0	0	0	0	0
gene-1700010I02Rik	0	0	0	0	0	0	0	0	0	0	0	0
gene-1700010I14Rik	2.50451	5.04945	5.9787	5.17473	3.27523	4.45619	9.03162	2.28331	8.4282	4.30414	0	2.2
gene-1700010J16Rik	0	0	0	0	0	0	0	0	0	0	0	0
gene-1700010K23Rik	0	0	0	0	0	0	0	0	0	0	0	0
gene-1700010L04Rik	0	0	0	0	0	0	0	0	0	0	0	0
gene-1700010N08Rik	0	0	0	0	0	0	0	0	0	0	0	0
gene-1700011B04Rik	0	0	0	0	0	0	0	0	0	0	0	0
gene-1700011C11Rik	0	0	0	0	0	0	0	0	0	0	0	0
gene-1700011L22Rik	0	0	0	0	0	0	0	0	0	0	0	0
gene-1700011M02Rik	0	0	0	0	0	0	0	0	0	0	0	0
gene-1700012A03Rik	0	0	0	0	0	0	0	0	0	0	0	0
gene-1700012B07Rik	0	0	0	0	0	0	0	0	0	0	0	0
gene-1700012B09Rik	4.17418	7.57417	1.7082	1.72491	4.36697	4.45619	10.1606	4.56662	2.10705	1.07604	1.08614	2.2
gene-1700012C14Rik	0	0	0	0	0	0	0	1.14165	1.05353	0	0	1.1
gene-1700012D01Rik	1.66967	0.841574	3.4164	0.862454	5.45871	6.68428	3.38686	1.14165	3.16058	1.07604	0	2.2
gene-1700012D14Rik	0.834836	0	0.854101	2.58736	0	0	0	0	0	2.15207	0	0
gene-1700012D16Rik	0	0	0	0	0	0	0	0	0	0	0	0
gene-1700012H19Rik	0	0	0	0	0	0	0	0	0	0	0	0
gene-1700012I11Rik	0	0	0	0	0	0	0	0	0	0	0	0
gene-1700012J15Rik	0	0	0	0	0	0	0	0	0	0	0	0
gene-1700012P22Rik	0	0	0	0	1.09174	0	1.12895	0	1.05353	0	0	0
gene-1700013D24Rik	0	0	0	0	0	0	0	0	0	0	0	0
gene-1700013F07Rik	6.67869	3.3663	5.9787	4.31227	3.27523	4.45619	2.2579	4.56662	2.10705	2.15207	3.25842	4.40001
gene-1700013G24Rik	0	0	0	0	1.09174	0	0	0	0	0	0	0
gene-1700013H16Rik	0	0	0	0	0	0	0	0	0	0	0	1.1
gene-1700013N06Rik	0	0	0	0	0	0	0	0	0	0	0	0
gene-1700014D04Rik	1.66967	2.52472	2.5623	3.44982	1.09174	1.11405	0	3.42496	1.05353	0	2.17228	1.1
gene-1700014L14Rik	0	0	0	0	0	0	0	0	0	0	0	0
gene-1700015C15Rik	0	0	0	0	0	0	0	0	0	0	0	0
gene-1700015G11Rik	0	0	0	0	0	0	0	0	0	0	0	0
gene-1700015I17Rik	0	0	0	0	0	0	0	0	0	0	0	0
gene-1700016A09Rik	2.50457	0.841577	1.7082	0	2.18349	0	0	0	0	1.07604	1.08615	0
gene-1700016B01Rik	0	0	0	0	0	0	0	0	0	0	0	0
gene-1700016C15Rik	0	0	0	0	1.09174	0	0	0	0	0	0	0
gene-1700016C19Rik	0	0	0	0.862454	0	0	0	1.14165	0	0	0	0
gene-1700016D06Rik	0	0	0	0	0	0	0	0	0	0	0	0
gene-1700016G22Rik	0	0	0	0	0	0	0	0	0	0	0	0
gene-1700016H13Rik	0	0	0	0	0	0	0	0	0	0	0	0
gene-1700016J18Rik	1.66967	0.841574	0.854101	0	2.18349	0	0	0	0	2.15207	0	1.1
gene-1700016K05Rik	0	0	0	0	0	0	0	0	0	0	0	0
gene-1700016K19Rik	8.34836	7.57417	6.8328	5.17473	4.36697	3.34214	2.2579	14.8415	3.16058	7.53225	5.43069	7.70001
gene-1700016L04Rik	0	0	0	0	1.09174	0	0	0	0	1.07604	0	0
gene-1700016L21Rik	0	0	0	0	0	0	0	0	0	0	0	0
gene-1700016P04Rik	0	0	0	0	0	0	0	0	0	0	0	0
gene-1700017B05Rik	77.6398	91.7316	86.2642	92.2826	62.2293	52.3602	57.5766	74.2075	30.5522	45.1935	38.0149	38.5
gene-1700017G19Rik	0	0	0	0	0	0	0	0	0	0	0	0
gene-1700017J07Rik	0	0	0	0	0	0	0	0	0	0	0	0
gene-1700017L05Rik	0	0	0	0	0	0	0	0	0	0	0	0
gene-1700017M07Rik	0	0	0.854101	1.72491	0	0	0	0	1.05353	0	0	1.1
gene-1700017N19Rik	0	0	0	0	0	0	0	0	0	0	0	0
gene-1700018A04Rik	0	0	0	0	0	0	0	0	0	0	0	1.1
gene-1700018A23Rik	0	0	0.854101	0	0	0	0	0	0	0	0	0
gene-1700018B08Rik	0	0	0	0	0	0	0	0	0	0	0	0
gene-1700018B24Rik	0	0	0	0	0	0	0	0	0	0	0	0
gene-1700018F24Rik	0	0	0	0	0	0	0	0	0	0	0	0
gene-1700018G05Rik	0	0	0	0	0	0	0	0	0	0	0	0
gene-1700018L02Rik	2.50454	1.68325	5.12471	6.03773	3.27615	2.22809	2.25813	3.42496	2.10705	2.1531	3.25842	2.2
gene-1700019A02Rik	0	0	0.85411	0	0	0	0	0	0.309184	0	0	0
gene-1700019C18Rik	0	0	0	0	0	0	0	0	0	0	0	0
gene-1700019D03Rik	41.7418	35.3461	43.5591	42.2603	45.8532	62.3866	51.9318	52.5161	62.158	69.9423	48.8762	53.9001
gene-1700019E08Rik	0	0	0	0	0	0	0	0	0	0	0	0
gene-1700019F05Rik	0	0	0	0	0	0	0	0	0	0	0	0
gene-1700019G24Rik	0.83484	0	1.70823	0	3.27523	1.11405	1.12902	1.14165	0	2.15378	1.08614	0
gene-1700019J19Rik	0	0	0	0	0	0	0	0	0	0	0	0
gene-1700019M22Rik	0	0	0	0	1.09174	0	0	0	0	0	0	0
gene-1700019N19Rik	0.834836	0	0	0	0	0	2.2579	0	0	0	0	0
gene-1700019P21Rik	0	0	0	0	0	0	0	0	0	0	0	0
gene-1700020A23Rik	0	0	0	0	0	0	0	0	0	0	0	0
gene-1700020D12Rik	0	0	0	0	0	0	0	0	0	0	0	0
gene-1700020D14Rik	0	0	0	0	0	0	0	0	0	0	0	0
gene-1700020G03Rik	0	2.52472	0	0	0	0	0	0	0	1.07604	0	0
gene-1700020G17Rik	0	0	0	0	0	0	0	0	0	0	0	0
gene-1700020L13Rik	0	0	0	0	0	0	0	0	0	0	0	0
gene-1700020L24Rik	0.834836	0.841566	0	1.72491	1.09165	0	0	0	0	0	0	0
gene-1700020M21Rik	0	0	0	0	0	0	0	0	0	0	0	0
gene-1700020N01Rik	0	0	0	0	1.09174	0	0	1.14165	0	0	0	0
gene-1700020N15Rik	0	0	0	0	0	0	0	0	0	0	0	0
gene-1700020N18Rik	0	0	0	0	0	0	0	0	0	0	0	0
gene-1700021F02Rik	0	0	0	0	0	0	0	0	0	0	0	0
gene-1700021F07Rik	0	0	0	0	0	0	0	0	0	0	0	0
gene-1700021G15Rik	0	0	0	0	0	0	0	0	0	0	0	0
gene-1700021L23Rik	0	0	0	0	0	0	0	0	0	0	0	0
gene-1700021N21Rik	0	0	0	0	0	0	0	0	0	1.07604	0	0
gene-1700022A21Rik	0	0	0	0	0	0	0	0	0	0	0	1.1
gene-1700022A22Rik	0	0	0	0	0	0	0	0	0	0	0	0
gene-1700022E09Rik	0	0	0	0	0	0	0	0	0	0	0	0
gene-1700022H01Rik	0.834849	0	0	0	0	1.11405	0	0	0	0	0	0
gene-1700022H16Rik	0	0	0	0	0	0	0	0	0	0	0	0
gene-1700022I11Rik	0	0	0	0	0	0	0	0	0	0	0	0
gene-1700022N22Rik	0	1.68403	0	0	0	0	1.12895	1.14331	1.05393	0	0	0
gene-1700023A20Rik	0	0	0	0	0	0	0	0	0	0	0	0
gene-1700023C21Rik	0	0	0	0	0	0	0	0	0	0	0	0
gene-1700023D09Rik	2.50452	1.68315	2.56265	2.58736	0	1.11405	1.12895	1.14165	2.10706	1.07649	1.08643	2.20001
gene-1700023F02Rik	0	0	0	0	0	1.11405	0	0	0	0	0	0
gene-1700023G09Rik	0	0	0	0	0	0	0	0	0	0	0	0
gene-1700024B05Rik	0	0	0	0	0	0	0	0	0	0	0	0
gene-1700024B18Rik	0	0	0	0	0	0	0	0	0	0	0	0
gene-1700024G13Rik	0.834836	0	2.5623	0.862454	0	2.22809	0	1.14165	0	0	0	1.1
gene-1700024I08Rik	0	0	0	0	0	0	0	0	0	0	0	0
gene-1700024J04Rik	0	0	0	0	0	0	0	0	0	0	0	0
gene-1700024N05Rik	0	0	0	0	0	0	0	0	0	0	0	0
gene-1700025B11Rik	0	0	0	0	0	0	0	0	0	0	0	0
gene-1700025C18Rik	0	0	0	0	0	0	0	0	0	0	0	0
gene-1700025D23Rik	0	0	0	0	0	0	0	0	0	0	0	0
gene-1700025F24Rik	0	0	0	0	0	0	0	0	0	0	0	0
gene-1700025G04Rik	569.358	577.32	581.643	601.131	639.761	667.314	675.113	640.468	525.709	539.094	496.365	526.901
gene-1700025H01Rik	0	0	0	0	0	0	0	0	0	0	0	0
gene-1700025J12Rik	0	0	0	0	0	0	0	0	0	0	0	0
gene-1700025K04Rik	0	0	0	0	0	0	0	0	0	0	0	0
gene-1700025K24Rik	0	0	0	0	0	0	0	1.14165	0	0	0	0
gene-1700025M24Rik	0	0	0	0	0	0	0	0	0	0	0	0
gene-1700025N23Rik	0	0	0	0	0	0	0	0	0	0	0	0
gene-1700025O08Rik	0	0	0	0	0	0	0	0	0	0	0	0
gene-1700026D11Rik	0	0	0	0	0	0	0	0	0	0	0	0
gene-1700026F02Rik	0	0	0	0	0	0	0	0	0	0	0	0
gene-1700026J12Rik	0	0	0	0	0	0	0	0	0	0	0	0
gene-1700026J14Rik	0	0	0	0	0	1.11405	1.12895	1.14165	1.05353	0	1.08614	0
gene-1700027A15Rik	0	0	0	0	0	0	0	0	0	0	1.08614	0
gene-1700027F06Rik	0	0	0	0	0	0	0	0	0	0	0	0
gene-1700027F09Rik	0	0	0	0	0	0	0	0	0	0	0	0
gene-1700027H10Rik	0	0	0	0	0	0	0	0	0	0	0	0
gene-1700027I24Rik	0	0	0	0	0	0	0	0	0	0	0	0
gene-1700027J07Rik	0	0	0	0	0	0	0	0	0	0	0	0
gene-1700028B04Rik	0	0	0	0	0	0	0	0	0	0	0	0
gene-1700028D13Rik	0	0	0	0	0	0	0	0	0	0	0	0
gene-1700028E10Rik	0	0.841614	0.854101	0	1.09193	2.22821	2.25791	0	0	1.07604	0	1.10004
gene-1700028I16Rik	0	0	0	0	0	1.11405	0	1.14165	0	0	0	1.1
gene-1700028J19Rik	4.17418	5.04945	1.7082	3.44982	3.27523	4.45619	4.51581	3.42496	3.16058	2.15207	3.25842	1.1
gene-1700028K03Rik	1.66967	5.89102	1.7082	7.76211	1.09175	2.22818	3.38693	1.14176	4.21417	3.22816	1.08629	2.2
gene-1700028M03Rik	0	0	0	0	0	0	0	0	0	0	0	0
gene-1700028P14Rik	3.33935	2.52472	6.8328	6.89964	4.36697	13.3686	10.1606	7.99158	4.2141	4.30414	6.51683	2.2
gene-1700028P15Rik	0	0	0	0	0	0	0	0	0	0	0	0
gene-1700029B22Rik	0	0	0	0	0	0	0	0	0	0	0	0
gene-1700029F12Rik	0	0	0	0.862454	0	1.11405	0	0	0	0	0	0
gene-1700029H14Rik	0	0	0	0	0	1.11405	0	0	1.05353	0	0	0
gene-1700029I15Rik	0	0.841574	0	0	0	0	0	0	0	0	1.08614	0
gene-1700029J03Rik	0	0	0	0	0	0	0	0	0	0	0	0
gene-1700029J07Rik	31.7238	42.0787	31.6017	41.3978	57.8626	61.2726	58.7055	63.9328	38.9804	37.6612	41.2734	51.7001
gene-1700029M03Rik	0	0	0	0	0	0	0	0	0	0	0	0
gene-1700029M20Rik	0	0	0	0	0	1.11405	1.12895	0	0	0	0	0
gene-1700029N11Rik	0	0	0	0	0	0	0	0	0	0	0	0
gene-1700029P11Rik	0	0	0	0	1.09174	0	0	0	0	0	0	0
gene-1700030A11Rik	0.834917	0	0	0	0	0	0	0	0	0	0	1.10008
gene-1700030C10Rik	0	4.20787	4.2705	4.31227	7.6422	1.11405	4.51581	4.56662	2.10705	4.30414	2.17228	6.60001
gene-1700030C12Rik	0	0.841574	0	0	0	0	0	0	0	1.07705	0	0
gene-1700030C14Rik	0.834836	1.68315	2.5623	0.862454	0	0	0	0	2.10705	1.07604	0	1.1
gene-1700030F04Rik	0	0.841574	0	0	0	0	0	0	0	0	0	0
gene-1700030I03Rik	0	0	0	0	0	0	0	0	0	0	0	0
gene-1700030J22Rik	24.2103	34.5045	32.4558	34.4982	24.0183	23.395	16.9343	36.5329	22.124	24.7488	28.2396	18.7
gene-1700030K09Rik	50.0908	41.2371	50.3919	38.8102	50.2203	25.6231	32.7396	30.8247	26.3381	35.5092	20.6366	24.2
gene-1700030L20Rik	0	0	0	0	0	0	0	0	0	0	0	0
gene-1700030L22Rik	0	0	0	0	0	0	0	0	0	1.07628	0	0
gene-1700030M09Rik	0	0	0	0	0	0	0	0	0	0	0	0
gene-1700030N03Rik	0	0	0	0	0	0	0	0	0	0	0	0
gene-1700030O20Rik	0	0	0	0	0	0	0	0	0	0	0	0
gene-1700031A10Rik	0	0	0	0	0	0	0	0	0	0	0	0
gene-1700031F05Rik	0	0	0	0	0	0	0	0	0	0	0	0
gene-1700031L13Rik	0	0	0	0	0	0	0	0	0	0	0	0
gene-1700031M16Rik	0	0	0	0	1.09174	0	0	0	0	1.07604	0	0
gene-1700031P21Rik	0	0	0	0	0	0	0	0	0	0	0	0
gene-1700034B16Rik	0	0	0	0	0	0	0	0	0	0	0	0
gene-1700034E13Rik	0.834836	0	0	0.862454	0	0	0	0	0	0	0	0
gene-1700034G24Rik	0	0	0	0	0	0	0	0	0	0	0	0
gene-1700034H15Rik	23.3754	7.57417	17.082	11.2119	9.82569	14.4826	14.6764	5.70827	7.37468	6.45621	16.2921	5.50001
gene-1700034I23Rik	0.834838	0	0	0	0	0	0	0	0	0	1.08614	0
gene-1700034J05Rik	0	0	0	0.862511	0	0	0	0	0	0	0	0
gene-1700034K08Rik	0	0	0	0	0	0	0	0	0	0	0	0
gene-1700034P13Rik	0	0	0	0	0	0	0	0	0	0	0	1.1
gene-1700036A12Rik	0.834836	0	0	0.862454	1.09174	0	0	1.14165	0	2.15207	0	2.2
gene-1700036G14Rik	0	0	0	0	0	0	0	0	0	0	0	0
gene-1700037C18Rik	4.17424	5.89164	3.41698	4.31231	1.09174	4.45656	3.387	1.142	1.05353	1.07604	1.08614	3.3004
gene-1700037F03Rik	0	0	0	0	0	0	0	0	0	0	0	0
gene-1700037H04Rik	77.6398	105.197	93.097	100.907	55.6789	49.0181	48.5449	42.2412	30.5522	43.0414	43.4456	47.3001
gene-1700039E22Rik	0	0	0	0	0	0	0	0	0	0	0	0
gene-1700039I01Rik	0	0	0	0	0	0	0	0	0	1.0761	0	0
gene-1700039M10Rik	0	0.841574	0	0	0	0	0	0	1.05353	0	2.17228	0
gene-1700040D17Rik	3.33935	7.57417	5.1246	6.89964	7.6422	1.11405	4.51581	6.84992	9.48173	9.68432	4.34456	6.60001
gene-1700040F15Rik	0	0	0	0	0	0	0	0	0	0	0	0
gene-1700040G22Rik	0	0	0	0	0	0	0	0	0	0	0	0
gene-1700040K01Rik	0	0	0	0	0	0	0	0	0	0	0	0
gene-1700040P09Rik	0	0	0	0	0	0	0	0	0	0	0	0
gene-1700041A01Rik	0	0	0	0	1.09174	0	0	0	0	0	0	0
gene-1700041B01Rik	0	0.841574	0	0	0	0	0	0	0	0	0	0
gene-1700041C23Rik	0	0	0	0	0	0	0	0	0	0	0	0
gene-1700041G16Rik	1.66967	0.841579	0	1.72507	0	0	1.12895	0	0	0	0	0
gene-1700041I07Rik	0	0	0	0	0	0	0	0	0	0	0	0
gene-1700041M19Rik	0	0	0	0	0	0	0	0	0	0	0	0
gene-1700042G07Rik	0	0	0	0	0	0	0	0	0	0	0	0
gene-1700042G15Rik	0	0	0	0	0	0	0	0	0	0	0	0
gene-1700042O10Rik	0	0	0	0	0	0	0	0	0	0	0	0
gene-1700044C05Rik	0	0	0	0	0	0	0	0	0	0	0	0
gene-1700044K03Rik	0	0	0	0	0	0	0	0	0	0	0	0
gene-1700045H11Rik	0	0	0	0	0	0	0	0	0	0	0	0
gene-1700046C09Rik	0	0	0	0	0	0	0	0	0	0	0	0
gene-1700047A11Rik	0	0	0	0	0	0	0	0	0	0	0	0
gene-1700047E10Rik	0	0	0	0	0	0	0	0	0	0	0	0
gene-1700047F07Rik	0.834836	0	0	0	0	0	0	0	1.05353	0	0	0
gene-1700047G03Rik	0	0	0	0	0	0	0	0	0	0	0	0
gene-1700047L14Rik	0	0	0	0	0	0	0	0	0	0	0	0
gene-1700047M11Rik	19.2012	22.7225	16.2279	16.3866	20.7431	36.7636	21.4501	35.3913	15.8029	21.5207	10.8614	15.4
gene-1700048B10Rik	0	0	0	0	0	0	0	0	0	0	0	0
gene-1700048F04Rik	0	0	0	0	2.18349	1.11405	0	0	0	0	0	0
gene-1700048M11Rik	0	0	0	0	0	0	0	0	0	0	0	0
gene-1700048O14Rik	0	0	0	0	0	0	0	0	0	0	0	0
gene-1700048O20Rik	30.8889	44.6034	25.623	50.0224	51.3119	51.2462	47.416	49.0911	32.6593	47.3456	55.3931	35.2
gene-1700049E15Rik	0	0	0	0	0	0	0	0	0	0	0	0
gene-1700049E17Rik1	0	0	0	0	0	0	0	0	0	0	0	0
gene-1700049E17Rik2	0	0	0	0	0	0	0	0	0	0	0	0
gene-1700049E22Rik	0	0	0	0	0	0	0	0	0	0	0	0
gene-1700049J03Rik	0	0	0	0	0	0	0	0	0	0	0	0
gene-1700049L16Rik	0	0	0	0	0	0	0	1.14165	0	0	0	0
gene-1700051A21Rik	0	0	0	0.862458	1.09175	0	0	0	0	0	0	0
gene-1700052H01Rik	0	0	0	0	0	0	0	0	0	0	0	0
gene-1700052I22Rik	0	0	0	0	0	0	0	0	0	0	0	0
gene-1700052K11Rik	30.889	32.8217	35.0181	33.6357	42.5783	26.7371	22.579	50.233	31.6058	32.2814	29.3259	34.1
gene-1700054A03Rik	0	0	0	0	0	0	0	0	0	0	0	0
gene-1700054K19Rik	0	0	0	0	0	0	0	0	0	0	0	0
gene-1700054M17Rik	0	0	0	0	0	0	0	1.14194	0	0	0	0
gene-1700054O19Rik	0	0	0	0	0	0	0	0	0	0	1.08614	0
gene-1700055C04Rik	0	0	0	0	0	0	0	0	0	0	0	0
gene-1700055D16Rik	0	1.68325	1.7083	0	2.18359	1.11415	0	1.14176	1.05363	2.15217	1.08627	0
gene-1700055D18Rik	2.50451	1.68315	5.9787	6.89964	2.18349	3.34214	3.38686	1.14165	3.16058	2.15207	2.17228	2.2
gene-1700055K11Rik	0	0	0	0	0	0	0	0	0	0	0	0
gene-1700055L01Rik	0	0	0	0	0	0	0	1.14165	0	0	0	0
gene-1700056E22Rik	0	0	0	0.862454	0	0	1.12895	1.14165	0	0	0	0
gene-1700057G04Rik	0	0	0.854101	0	0	0	0	0	1.05353	0	0	0
gene-1700057H15Rik	0	0	0	0	0	0	0	0	0	0	0	0
gene-1700057H21Rik	0	0	0	0	0	0	0	0	0	0	0	0
gene-1700060C16Rik	0	0	0	0	0	0	0	0	0	0	0	0
gene-1700060C20Rik	0	0	0	0	0	0	0	0	0	0	0	0
gene-1700060J05Rik	0	0	0	0	0	0	0	1.14165	0	0	0	0
gene-1700061F12Rik	0	0	0	0	0	0	0	0	0	0	0	0
gene-1700061I17Rik	0	0	0	0	0	0	0	0	0	0	0	0
gene-1700061J23Rik	0	0	0	0	0	0	0	0	0	0	0	0
gene-1700061N14Rik	0	0	0	0	0	0	0	1.14165	0	0	0	0
gene-1700062C10Rik	0	0	0	0	0	0	0	0	0	0	0	0
gene-1700063A18Rik	0	0	0	0	0	0	0	0	0	0	0	0
gene-1700063D05Rik	1.66967	3.3663	1.7082	7.76209	8.73394	5.57024	5.64476	4.56662	6.32115	3.22811	3.25842	7.70001
gene-1700063H04Rik	0	0	0	0	0	0	0	0	0	0	0	0
gene-1700063H06Rik	0	0	0	0	0	0	0	0	0	0	0	0
gene-1700063O14Rik	0	0	0	0	1.09174	2.22809	0	0	0	0	1.08614	0
gene-1700064F23Rik	0	0	0	0	0	0	0	0	0	0	0	0
gene-1700064J06Rik	0	0	0	0	0	0	0	0	0	0	0	0
gene-1700064M15Rik	0	0.841574	0	0	0	0	0	0	1.05353	0	0	0
gene-1700065D16Rik	0	0	0	0	0	0	0	0	0	0	0	0
gene-1700065I16Rik	0	0	0	0	0	0	0	0	0	0	0	0
gene-1700065J11Rik	0	0	0	0	0	0	0	0	0	0	0	0
gene-1700065J18Rik	0	0	0	0	0	0	0	0	0	0	0	0
gene-1700065L07Rik	0	0	0	0	0	0	0	0	0	0	0	0
gene-1700065O20Rik	0	0	0	0	0	0	0	0	0	0	0	0
gene-1700066B17Rik	0	0	0	0	0	0	0	0	0	0	0	0
gene-1700066B19Rik	0	0	0	0	0	1.11405	0	0	0	0	0	0
gene-1700066C05Rik	0	0	0	0	0	0	0	0	0	0	0	0
gene-1700066J03Rik	0	0	0	0	0	0	0	0	0	0	0	0
gene-1700066M21Rik	165.298	169.998	156.3	141.443	158.303	183.818	149.022	180.381	244.418	221.663	292.171	213.4
gene-1700066N21Rik	0	0	0	0	0	0	0	0	0	0	0	0
gene-1700066O22Rik	0	0	0	0	0	0	0	0	0	0	0	0
gene-1700067G17Rik	0	0	0	0	0	0	0	0	0	0	0	0
gene-1700067K01Rik	0	0	0	0	0	0	0	0	0	0	0	0
gene-1700067P10Rik	0	0	0.854101	0	0	0	0	0	0	0	0	0
gene-1700069L16Rik	0	0	0	0	0	0	0	0	0	0	0	0
gene-1700069P05Rik	0	0	0	0	0	0	0	0	0	0	0	0
gene-1700071G01Rik	0	0	0	0	0	0	0	0	0	0	0	0
gene-1700071K01Rik	0	0	0.854216	1.72526	0	0	0	0	0	1.07605	0	0
gene-1700071M16Rik	0	0	0	0	0	0	0	0	0	0	0	0
gene-1700072B07Rik	0	0	0	0	0	0	0	0	0	0	0	0
gene-1700072F12Rik	0	0	0	0	0	0	0	0	0	0	0	0
gene-1700072I22Rik	0	0	0	0	0	0	0	0	0	0	0	0
gene-1700072O05Rik	0	0	0	0	0	0	0	0	0	0	0	0
gene-1700073E17Rik	0.83484	0	0	0	0	1.11405	0	0	0	1.07604	0	1.10001
gene-1700074H08Rik	0	0	0	0	0	0	0	0	0	0	0	0
gene-1700074P13Rik	0.834836	0	0	0	0	0	1.12895	0	1.05353	0	0	0
gene-1700080F18Rik	0	0	0	0	0	0	0	0	0	0	0	0
gene-1700080G11Rik	0	0	0	0	0	0	0	0	0	0	0	0
gene-1700080N15Rik	0	0	0	0	0	0	0	0	0	0	0	0
gene-1700081B01Rik	2.50451	0	0	0	0	0	0	0	0	0	0	0
gene-1700081H04Rik	0	0	0	0	0	0	0	0	0	0	0	0
gene-1700082M22Rik	3.33935	3.3663	2.5623	0.862454	1.09174	1.11405	3.38686	0	0	3.22811	0	1.1
gene-1700083H02Rik	0	0	0	0	0	0	0	0	0	0	0	0
gene-1700084D21Rik	0	0	0	0	0	0	0	0	0	0	0	0
gene-1700084E18Rik	0	0	0	0	0	0	0	0	0	0	0	0
gene-1700084F23Rik	0	0	0	0	0	0	0	0	0	0	0	0
gene-1700084J12Rik	0	0	0	0	0	0	0	0	0	0	0	0
gene-1700084M14Rik	0	0	0	0	0	0	0	0	0	0	0	0
gene-1700085C21Rik	0	0	0	0	0	0	0	0	0	0	0	0
gene-1700086D15Rik	0.834925	0.841574	1.70826	1.7255	2.1835	5.57024	1.12895	3.42517	4.21426	3.22821	2.17257	3.30104
gene-1700086L19Rik	52.5947	45.445	62.3493	68.1339	57.8624	71.299	58.7055	47.9495	49.5157	53.8018	44.5317	56.1001
gene-1700086O06Rik	13.3573	8.41566	17.9361	11.2118	6.55032	10.0263	13.5474	13.6998	8.4282	11.8364	8.6891	6.59999
gene-1700086P04Rik	1.66985	10.1	6.83315	2.58736	5.45925	6.6847	11.2895	7.99203	2.10705	4.30415	3.25842	2.2
gene-1700087M22Rik	0	0	0	0	0	0	0	0	0	0	0	0
gene-1700088E04Rik	7.51353	15.1483	7.68691	17.2491	8.73394	13.3686	7.90376	11.4165	9.48174	5.38019	10.8614	5.50001
gene-1700091H14Rik	0	0	0	0	0	0	0	0	0	0	0	0
gene-1700091J24Rik	0	0	0	0	0	0	0	0	0	0	0	0
gene-1700092C02Rik	0	0	0	0	0	0	0	0	0	0	0	0
gene-1700092C10Rik	0	0	0	0	0	0	0	0	0	0	0	0
gene-1700092E19Rik	0	0	0	0	0	0	0	0	0	0	0	0
gene-1700092K14Rik	0	0.841574	0	0	0	0	0	0	0	0	0	0
gene-1700092M07Rik	0	0	0	0	0	0	0	0	0	0	0	1.1
gene-1700093K21Rik	2.50451	1.68315	0.854101	1.72491	1.09174	3.34214	3.38686	3.42496	3.16058	7.53225	5.43069	4.40001
gene-1700094D03Rik	65.9521	60.5933	76.8697	54.3346	105.899	94.9407	97.09	79.9158	56.8905	66.7142	79.2881	58.3001
gene-1700094J05Rik	0	0	0	0	0	0	0	0	0	0	0	0
gene-1700094M23Rik	0.834863	0.841574	1.70832	3.44984	0	2.22828	2.2579	0	0	2.15209	3.25855	4.40005
gene-1700094M24Rik	0	0	0	0	0	0	0	0	0	0	0	0
gene-1700095A13Rik	0	0	0	0	0	0	0	0	0	0	0	0
gene-1700095A21Rik	0	0	0	0	0	0	0	0	0	0	0	0
gene-1700095B10Rik	0	0	0	0	0	0	0	0	0	0	0	0
gene-1700095J03Rik	2.50457	2.52474	0.854101	1.72491	0	0	2.2579	0	0	2.15207	2.17228	2.2
gene-1700095J07Rik	0	0	0	0	0	0	0	0	0	0	0	0
gene-1700095J12Rik	0	0	0	0	0	0	0	0	0	0	0	0
gene-1700095K22Rik	0	0	0	0	0	0	0	0	0	0	0	0
gene-1700096J18Rik	0	0	0	0	0	0	0	0	0	0	0	0
gene-1700096K18Rik	9.1832	5.89102	8.54101	6.03718	4.36697	4.45619	6.77371	7.99158	7.37468	7.53225	8.68911	14.3
gene-1700096P03Rik	0	0	0	0	0	0	0	0	0	0	0	0
gene-1700097N02Rik	0	0	0	0	0	0	0	0	0	0	0	0
gene-1700099I09Rik	0	0	0	0	0	0	0	0	0	0	0	0
gene-1700100I10Rik	0	0	0	0	0	0	0	0	0	0	0	0
gene-1700100L14Rik	0	0	0	0	0	1.11405	0	0	0	0	0	0
gene-1700101I11Rik	4.17418	3.3663	1.7082	3.44982	6.55046	5.57024	3.38686	5.70827	6.32115	3.22811	6.51683	5.50001
gene-1700101O22Rik	0	0	0	0	0	0	0	0	0	0	0	0
gene-1700102H20Rik	0	0	0	0	0	0	1.12895	0	1.05353	1.07604	1.08614	1.1
gene-1700102J08Rik	0	0	0	0	0	0	0	0	0	0	0	0
gene-1700102P08Rik	13.3574	8.41574	13.6656	8.62454	8.73394	12.2545	5.64476	5.70827	7.37468	8.60829	8.68911	8.80001
gene-1700104B16Rik	0.834838	0.841574	0	0	0	0	0	0	0	0	0	0
gene-1700104L18Rik	0	0	0	0	0	0	0	0	0	0	0	0
gene-1700105F02Rik	0	0	0	0	0	0	0	0	0	0	0	0
gene-1700105P06Rik	0.834836	0.841597	0	0	0	0	0	0	0	0	1.08616	1.1
gene-1700108F19Rik	0	0	0	0	1.09174	0	0	0	0	0	0	0
gene-1700108I11Rik	0	0	0	0	0	0	0	0	0	0	0	0
gene-1700108J01Rik	0	0	0	0	0	0	0	0	0	0	0	0
gene-1700108N06Rik	0	0	0	0	0	0	0	0	0	0	0	0
gene-1700109G14Rik	0	0	0	0	0	1.11405	0	0	0	0	0	0
gene-1700109G15Rik	0	0	0	0	0	0	0	0	0	0	0	0
gene-1700109H08Rik	3.33954	0	2.56231	2.58736	0	1.11405	2.25826	0	1.05359	2.15226	1.08614	1.10021
gene-1700109I08Rik	0	0	0	0	0	0	0	0	0	0	0	0
gene-1700109K24Rik	0	0	0	0	0	0	0	0	0	0	0	0
gene-1700110C19Rik	2.50451	0	5.1246	2.58736	2.18349	1.11405	1.12895	2.28331	3.16058	1.07604	3.25842	0
gene-1700110I01Rik	0	0	0	0	0	0	0	0	0	0	0	0
gene-1700110I07Rik	0	0	0	0	0	0	0	0	0	0	0	0
gene-1700110K17Rik	0	0	0	0	0	0	0	0	0	0	0	0
gene-1700111N16Rik	0	0	0	0	0	0	0	0	0	0	0	0
gene-1700112D23Rik	0.834836	4.20787	1.7082	4.31227	3.27523	1.11405	4.51581	3.42496	2.10705	3.22811	3.25842	1.1
gene-1700112H15Rik	0	0	0	0	0	0	0	0	0	0	0	0
gene-1700112J05Rik	0	0	0	0	0	0	0	0	0	0	0	0
gene-1700112J16Rik	0.834836	3.3663	0.854101	1.72491	3.27523	3.34214	3.38686	3.42496	6.32115	4.30414	2.17228	2.2
gene-1700112M02Rik	0	0	0	0	0	0	0	0	0	0	0	0
gene-1700112N08Rik	0	0	0	0	0	0	0	0	0	0	0	0
gene-1700113A16Rik	1.67069	9.2592	5.12461	5.17619	5.45871	3.34214	2.26025	6.85004	8.4282	2.15207	2.17228	4.40074
gene-1700113B09Rik	0	0.841574	0	0.862454	0	0	0	0	0	0	1.08614	0
gene-1700113H08Rik	0	0	0	0	2.18348	0	0	0	0	2.15207	1.08614	0
gene-1700116B05Rik	0	0	0	0	0	0	0	0	0	0	0	0
gene-1700116H05Rik	0	0	0	0	0	0	0	0	0	0	0	0
gene-1700119H24Rik	0	0	0	0	0	0	0	0	0	0	0	0
gene-1700120B22Rik	0	0	0	0	0	2.2281	0	1.14166	0	1.07606	0	1.10011
gene-1700120C14Rik	0.835126	0	0	0	0	0	0	0	0	0	0	0
gene-1700120E14Rik	0	0	0	0	0	0	0	0	0	0	0	0
gene-1700120G07Rik	0	0	0	0	0	0	0	0	0	0	0	0
gene-1700120K04Rik	0	0	0	0	0	0	0	0	0	0	0	0
gene-1700121C08Rik	0	1.68315	0	0	0	0	1.12895	0	0	0	0	0
gene-1700121C10Rik	0	0	0	0	1.09174	1.11405	0	0	0	0	1.08614	0
gene-1700121L16Rik	0	0	0	0	0	0	0	0	0	0	0	0
gene-1700121M21Rik	0	0	0	0	0	0	0	0	0	0	0	0
gene-1700121N20Rik	0	0	0	0	0	0	0	0	0	0	0	0
gene-1700122C19Rik	0	0	0	0	0	0	0	0	0	0	0	0
gene-1700122E12Rik	0	1.68315	0	0	0	0	0	0	0	1.07604	0	0
gene-1700122H20Rik	0	0	0	0	0	0	0	0	0	0	0	0
gene-1700122O11Rik	0	0	0	0	0	0	0	0	0	0	0	0
gene-1700123J17Rik	0	0	0	0	0	0	0	0	0	0	0	0
gene-1700123K08Rik	0.834836	0	0	0	0	0	0	0	0	0	0	0
gene-1700123L14Rik	0	0	0	0	1.09174	2.22809	1.129	0	1.05353	0	1.08614	2.2
gene-1700123M08Rik	0.834836	3.3663	4.2705	4.31227	4.36697	2.22809	3.38686	3.42496	2.10705	2.15207	4.34456	2.2
gene-1700123O12Rik	0	0	0	0	0	0	0	0	0	0	0	0
gene-1700123O20Rik	85.9884	90.0492	93.0975	102.633	88.4316	76.8693	79.0267	85.6242	83.2288	65.6382	91.2357	72.6001
gene-1700123O21Rik	0.836088	0	0	0	0	0	0	0	1.05414	0	0	0
gene-1700124L16Rik	0	3.3663	0.854101	0	0	4.45619	1.12895	0	2.10705	1.07604	1.08614	0
gene-1700124M09Rik	0	0	0	0	0	0	0	0	0	0	0	0
gene-1700125G02Rik	0	0	0	0	0	0	0	0	0	0	0	0
gene-1700125G22Rik	0	0	0	0	1.09174	0	0	1.14165	0	0	0	0
gene-1700125H03Rik	0	0	0	0	0	0	0	0	0	0	0	0
gene-1700125H20Rik	0.83286	0	0.854135	0	0	1.11405	1.12912	1.14052	0	0	2.17232	0
gene-1700126A01Rik	0	0	0	0	0	0	0	0	0	0	0	0
gene-1700126G02Rik	0	0	0	0	0	0	0	1.14165	0	0	0	0
gene-1700126H18Rik	0	0	0	0	0	0	0	0	0	0	0	0
gene-1700127F24Rik	0	0	0	0	0	0	0	0	0	0	0	0
gene-1700128A07Rik	0	0	0	0	0	0	0	0	0	0	0	0
gene-1700128E19Rik	0	0	0	0	0	0	0	0	0	0	0	0
gene-1700128F08Rik	0	0	0	0	0	0	0	0	0	0	0	0
gene-1700129C05Rik	0	0	0	0	0	0	0	0	0	0	0	0
gene-1810006J02Rik	0	0.841574	0	0	0	0	0	0	0	0	0	0
gene-1810007C17Rik	0	0	0	0	0	0	0	0	0	0	0	0
gene-1810007D17Rik	0	0.841574	0	0	1.09174	0	0	0	0	0	1.08614	0
gene-1810008I18Rik	0	0	0	0	0	0	0	0	0	0	0	0
gene-1810009A15Rik	60.9431	54.7023	52.1001	39.6729	46.9449	57.9304	45.158	57.0827	42.141	55.9539	38.0149	53.9001
gene-1810009J06Rik	0	0	0	0	0	0	0	0	0	0	0	0
gene-1810010H24Rik	20.0361	15.1483	12.8115	9.487	17.4679	20.0528	19.1922	28.5413	14.7494	10.7604	20.6366	20.9
gene-1810010K12Rik	2.50451	2.52472	2.5623	0	3.27523	1.11405	3.38686	1.14165	1.05353	1.07604	3.25842	4.40001
gene-1810012K16Rik	0	0	0.854101	0	0	0	0	0	0	0	0	2.2
gene-1810013A23Rik	0	0.841574	0	0	0	0	0	0	0	0	0	0
gene-1810013D15Rik	2.50451	0	0	1.72491	2.18349	4.45619	0	3.42496	0	1.07604	0	0
gene-1810013L24Rik	256.295	262.571	245.981	273.398	277.303	281.854	331.912	287.697	324.486	356.168	336.703	325.6
gene-1810014B01Rik	7.51353	17.6731	12.8115	16.3866	21.8349	16.7107	24.8369	33.108	23.1776	24.7488	19.5505	29.7
gene-1810018F18Rik	0	0	0	0	0	0	0	0	0	0	0	0
gene-1810019D21Rik	0.834844	0	0	1.72491	1.09178	0	1.12895	0	0	0	1.08614	0
gene-1810019N24Rik	0	0	0	0	1.09174	1.11405	0	0	0	0	0	0
gene-1810020O05Rik	78.473	67.3261	76.869	78.4835	77.5137	102.492	99.3478	90.1906	84.282	78.551	73.8565	69.2999
gene-1810021B22Rik	0	0	0.854101	0	1.09174	3.34214	1.12895	0	0	0	0	0
gene-1810021M19Rik	1.66967	1.68397	0	0	0	0	2.25831	0	1.05382	0	0	0
gene-1810024B03Rik	0.834836	1.68315	1.7082	2.58736	3.27523	2.22809	1.12895	4.56662	1.05353	3.22811	2.17228	2.2
gene-1810030O07Rik	163.628	181.78	182.778	184.565	201.972	218.353	247.241	235.181	189.635	163.557	202.022	170.5
gene-1810034E14Rik	0	2.52473	0	0	0	0	1.129	0	1.05353	0	1.08614	0
gene-1810035K13Rik	0	0	0	0	0	0	0	0	0	0	0	0
gene-1810037I17Rik	157.784	137.177	153.738	119.881	119	164.879	137.732	138.14	129.584	129.124	136.853	132
gene-1810041H14Rik	1.66984	3.3663	1.70832	1.72498	3.2757	0	2.25806	1.14165	6.32122	0	1.08614	0
gene-1810044D09Rik	2.50451	3.3663	2.5623	2.58736	2.18349	0	2.2579	3.42496	1.05353	2.15207	2.17228	1.1
gene-1810046K07Rik	0	0	0	0	0	0	0	0	0	0	0	0
gene-1810049I09Rik	0	0	0	0	0	0	0	0	0	0	0	0
gene-1810053B23Rik	0	0	0	0	0	0	0	0	0	0	0	0
gene-1810055G02Rik	60.9431	89.2069	70.0362	67.2714	55.6789	64.6147	57.5766	60.5077	46.3551	53.8018	64.0822	55.0001
gene-1810058I24Rik	45.0812	37.8708	40.9968	38.8105	39.3027	27.8512	45.1581	54.7994	28.4452	38.7373	29.3257	27.5
gene-1810062G17Rik	0	0	0.854101	0	2.18349	0	0	1.14165	0	0	1.08614	0
gene-1810062O18Rik	0.834836	1.68315	4.27051	2.58821	2.18349	2.22825	2.2579	0	5.26763	6.45621	1.08614	5.50001
gene-1810063I02Rik	0	0	0	0	0	0	0	0	0	0	0	0
gene-1810064F22Rik	0	0	0	0.862454	0	1.11405	0	0	0	1.07604	1.08614	0
gene-1810065E05Rik	0	0	0	0	0	0	0	0	0	0	0	0
gene-1810073O08Rik	0.834836	0	1.7082	3.44982	1.09174	1.11405	2.2579	1.14165	2.10705	2.15207	1.08614	0
gene-2010001A14Rik	13.3574	14.3068	5.1246	11.2119	7.6422	3.34214	4.51581	7.99158	5.26763	7.53225	13.0337	5.50001
gene-2010001M07Rik	0	0	0	0	0	0	0	0	0	0	0	0
gene-2010003K11Rik	0	0	0	0	0	0	0	0	0	0	0	0
gene-2010009K17Rik	0	0	0	0	0	0	0	0	0	0	0	0
gene-2010010A06Rik	0	0	0	0	0	0	0	0	0	0	0	0
gene-2010016I18Rik	0	0.841714	0	0	0	0	0	0	1.05363	0	0	0
gene-2010103J01Rik	0	0	0	0	0	0	0	0	0	0	0	0
gene-2010106C02Rik	0	0	0	0	0	0	0	0	0	0	0	0
gene-2010106E10Rik	0	0	0	0	0	0	0	1.14165	0	0	0	0
gene-2010109A12Rik	0	0.841574	0	0	0	0	0	0	1.05353	0	0	0
gene-2010109P13Rik	0	0	0	0	0	0	0	0	0	0	0	0
gene-2010110K18Rik	0	0	0	0	0	0	0	0	0	0	0	0
gene-2010203P06Rik	0	0	0.854101	0	0	0	0	0	0	0	0	0
gene-2010204K13Rik	45.0812	59.7518	48.6837	59.5094	39.3027	49.0181	34.9975	47.9495	36.8734	35.5092	28.2396	33
gene-2010308F09Rik	0	2.52472	0.854101	1.72491	1.09174	0	0	0	0	1.07604	0	0
gene-2010310C07Rik	0	0	0	0	0	0	0	0	0	0	0	0
gene-2010315B03Rik	72.6308	74.9001	66.6198	69.8588	86.2477	76.8692	108.379	78.7741	130.637	115.136	123.82	132
gene-2010320M18Rik	9.1832	15.1483	13.6656	12.0744	9.82569	10.0264	9.03162	12.5582	8.4282	5.38018	7.60297	5.50001
gene-2010320O07Rik	4.17418	2.52472	0	1.72491	1.09174	4.45619	5.64476	2.28331	6.32115	1.07604	1.08614	3.3
gene-2200002D01Rik	0	0	0	0	0	0	0	0	0	0	0	0
gene-2200002J24Rik	0	0	0	0	0	0	0	0	0	0	0	0
gene-2210010C04Rik	0	0	0	0	0	0	0	0	0	0	0	0
gene-2210011K15Rik	0	0	0	0	0	0	0	1.14165	0	0	1.08614	0
gene-2210016F16Rik	38.4025	46.2866	44.4132	51.7473	50.2202	73.5271	51.9318	60.5077	30.5522	45.1935	48.8762	44.0001
gene-2210016L21Rik	395.712	412.371	380.075	390.692	258.743	297.451	257.401	287.697	242.311	220.587	209.625	231
gene-2210039B01Rik	0	0	0	0	0	0	0	0	0	0	1.08614	0
gene-2210404E10Rik	0	0	0	0	0	0	0	0	0	0	0	0
gene-2210406O10Rik	7.51353	4.20787	11.9574	10.3495	12.0092	7.79833	10.1606	7.99158	5.26763	6.45621	7.60297	12.1
gene-2210408F21Rik	35.898	30.2967	40.9968	25.0112	22.9266	35.6495	20.3211	29.683	27.3917	18.2926	20.6366	22
gene-2210408I21Rik	69.2914	54.7023	54.6625	48.2975	64.413	83.5535	86.9293	57.084	62.1581	92.5397	77.1159	70.4002
gene-2210409D07Rik	0	0	0	0	0	0	0	0	0	0	0	0
gene-2210409E12Rik	0	0	0	0	0	0	0	0	0	0	0	0
gene-2210414B05Rik	0	0	0	0	0	0	0	0	0	0	0	0
gene-2210416O15Rik	0	0	0	0	0	0	0	0	0	0	0	0
gene-2210417A02Rik	0.834836	0	0	0	1.09174	0	0	1.14165	0	0	0	0
gene-2210418O10Rik	10.8529	3.3663	5.97864	5.17473	7.6422	6.68428	16.9343	6.84992	7.37466	6.4561	11.9475	9.89998
gene-2210420H20Rik	0	0	0	0	0	0	0	0	0	0	0	0
gene-2300002M23Rik	0	0	0	0	0	0	0	0	0	0	0	0
gene-2300003K06Rik	0	0	0	0	0	0	0	0	0	0	0	0
gene-2300009A05Rik	18.3664	21.0394	9.39511	22.4238	17.4679	13.3686	20.3211	10.2749	18.9635	26.9009	17.3782	16.5
gene-2310001H17Rik	2.50451	3.3663	0.854101	0	0	1.11405	1.12895	1.14165	1.05353	1.07604	0	0
gene-2310001K24Rik	0	0	0	0	0	0	0	0	0	0	0	0
gene-2310002D06Rik	0	0	0	0	0	1.11405	0	1.14165	0	0	0	0
gene-2310002F09Rik	9.1832	16.8315	12.8115	16.3866	19.6514	16.7107	11.2895	13.6998	21.0705	13.9885	14.1198	8.80001
gene-2310002L09Rik	0	0	0	0	0	0	0	0	0	0	0	0
gene-2310003N18Rik	0	0	0	0	0	0	0	0	0	0	0	0
gene-2310005A03Rik	0	0	0	0	0	0	0	0	0	0	0	0
gene-2310005E17Rik	0	0	0	0	0	0	0	0	0	0	0	0
gene-2310008N11Rik	0	0	0	0	0	0	0	0	0	0	0	0
gene-2310009B15Rik	7.51353	7.57417	11.1033	15.5242	8.73394	8.91238	12.4185	4.56662	18.9635	12.9124	8.68911	13.2
gene-2310010J17Rik	3.33935	1.68315	5.1246	8.62454	0	3.34214	7.90266	5.70827	5.26763	5.38018	4.34456	6.60001
gene-2310011J03Rik	74.3004	96.7811	79.4314	88.8328	53.4954	51.2462	37.2556	38.8162	38.9806	34.4331	42.3594	34.1
gene-2310015A10Rik	52.5947	56.3855	49.5378	57.7845	61.1376	79.0973	60.9634	91.3323	57.9439	46.2695	55.3931	47.3001
gene-2310015A16Rik	0	0	0	0	0	0	0	0	0	0	0	0
gene-2310015D24Rik	0	0.841574	0.854101	0	0	0	0	0	0	0	0	0
gene-2310015K22Rik	0	0	0.854101	0	0	1.11405	0	0	0	0	0	0
gene-2310016D03Rik	0	0	0	0	0	0	0	0	0	0	0	0
gene-2310016D23Rik	0	0	0	0	0	0	0	0	0	0	0	0
gene-2310016G11Rik	0	0	0.854101	0.862455	0	0	0	0	0	0	0	0
gene-2310020H05Rik	0	0	0	0	0	0	0	0	0	0	0	0
gene-2310022A10Rik	84.3185	77.4248	80.2858	62.0969	63.3211	43.4478	38.3844	45.6662	33.7128	44.1175	42.3594	46.2001
gene-2310022B05Rik	345.622	350.936	361.285	347.569	326.431	323.074	309.333	335.646	260.221	236.728	273.707	273.9
gene-2310026I22Rik	0	0.841578	1.70823	0	1.09175	0	0	0	2.10705	1.07604	0	1.10011
gene-2310030A07Rik	0	0	0	0	0	0	0	0	1.05353	0	0	0
gene-2310030G06Rik	5.00902	5.89102	11.1033	15.5242	5.45931	8.91317	12.4193	6.85053	6.32115	5.38018	10.8624	11
gene-2310033P09Rik	57.6037	51.336	58.9329	60.3718	45.8532	41.2197	51.9318	50.2328	24.2311	39.8133	18.4644	19.8
gene-2310034C09Rik	0	0	0	0	0	0	0	0	0	0	0	0
gene-2310034G01Rik	4.17418	1.68315	0.854101	2.58736	1.09174	2.22809	2.2579	4.56662	4.2141	4.30414	0	2.2
gene-2310034O05Rik	0	0	1.7082	0	0	0	0	0	0	1.07604	0	0
gene-2310039H08Rik	5.84385	4.20787	5.1246	7.76209	6.55046	8.91238	9.03162	2.28331	6.32115	5.38018	3.25842	6.60001
gene-2310039L15Rik	0	0	0	0	0	0	0	0	0	0	0	0
gene-2310040G24Rik	3.33935	3.3663	2.5623	1.72491	3.27523	4.45619	1.12895	4.56662	2.10705	1.07604	5.43069	3.3
gene-2310043L19Rik	0	0	0	0	0	0	0	0	1.05353	0	0	1.1
gene-2310043M15Rik	0	0	0	0	0	0	0	0	0	0	0	0
gene-2310043O21Rik	0	0	0	0	1.09174	0	0	0	0	0	0	0
gene-2310047D07Rik	10.018	9.25731	6.8328	5.17473	4.36697	5.57024	3.38686	5.70827	7.37467	7.53225	5.43069	8.80001
gene-2310050C09Rik	0	0	0	0	0	0	0	0	0	0	0	0
gene-2310057J18Rik	0	0	0	0.862454	0	0	0	0	0	0	0	0
gene-2310057M21Rik	98.5107	108.563	106.763	86.2454	113.541	114.747	107.25	130.149	103.246	121.592	106.442	106.7
gene-2310057N15Rik	0	0	0	0	0	0	0	0	0	0	0	0
gene-2310061I04Rik	162.793	185.988	201.568	181.978	155.027	181.59	188.535	175.815	134.851	137.733	115.131	130.9
gene-2310061N02Rik	0	0	0	0	0	0	0	0	0	0	0	0
gene-2310065F04Rik	0	0	0	0	0	0	0	0	0	0	0	0
gene-2310067E19Rik	3.33935	5.89118	5.97984	4.31288	4.36729	3.34219	3.38707	4.56678	6.32375	11.8364	8.68911	13.2
gene-2310068J16Rik	0	0	0	0.862454	0	0	0	0	1.05353	1.07604	0	0
gene-2310069B03Rik	0	0	0	0	0	0	0	0	0	0	0	0
gene-2310069G16Rik	9.1832	11.782	11.1036	10.3495	7.64235	8.9124	11.2895	2.28331	10.5355	10.7604	17.3787	5.50001
gene-2310075C17Rik	0	0.841761	0	0	0	0	0	0	0	0	0	0
gene-2310075K07Rik	5.00902	3.3663	6.8328	6.89964	3.27523	1.11405	3.38686	2.28331	1.05353	4.30414	2.17228	2.2
gene-2310079G19Rik	0	0	0	0	0	0	0	0	0	0	0	0
gene-2310081J21Rik	0	0	0	0	0	0	0	0	0	0	0	0
gene-2400006E01Rik	0	0	0	0	0	0	0	0	0	0	0	0
gene-2410002F23Rik	229.58	213.76	203.276	216.476	201.972	196.072	205.469	208.923	175.939	173.242	202.022	193.6
gene-2410003I16Rik	0.834836	0.841574	0	0	0	0	1.12895	0	1.05353	0	1.08614	0
gene-2410003L11Rik	0	0	0	0	0	0	0	0	0	0	0	0
gene-2410004B18Rik	110.198	115.296	125.553	143.167	98.2569	102.492	129.829	118.732	127.477	111.908	112.958	91.3001
gene-2410004I01Rik	0.834836	1.68315	1.7082	1.72491	3.27523	1.11405	3.38686	1.14165	0	1.07604	2.17228	1.1
gene-2410004P03Rik	21.7057	26.0888	16.2279	23.2863	28.3853	21.1669	20.3211	12.5582	11.5888	11.8364	13.0337	6.60001
gene-2410006H16Rik	30.0541	36.1877	31.6017	40.5354	22.9266	30.0793	25.9659	29.683	12.6423	27.9769	23.8951	27.5
gene-2410012E07Rik	0	0	0	0	0	0	0	0	0	0	0	0
gene-2410017I17Rik	0	0	0	0	0	0	0	0	0	0	0	0
gene-2410018L13Rik	0.834836	3.3663	2.5623	0	0	1.11405	0	0	0	4.30414	1.08614	1.1
gene-2410021H03Rik	0	0	0	0	0	0	0	0	0	0	0	0
gene-2410022M11Rik	3.33935	12.6236	9.39511	10.3495	7.6422	10.0264	11.2895	6.84992	6.32115	7.53225	9.77525	7.70001
gene-2410080I02Rik	5.84385	3.3663	3.4164	9.487	4.36697	4.45619	1.12895	2.28331	0	3.22811	1.08614	3.3
gene-2410124H12Rik	0	0	0	0	0	0	0	0	0	0	0	0
gene-2410137M14Rik	0	0	0.854101	0	0	0	0	0	0	0	0	0
gene-2410141K09Rik	0	0	0	0	0	0	0	0	0	0	0	0
gene-2500002B13Rik	3.33935	5.89102	5.1246	6.89964	5.45871	5.57024	6.77371	5.70827	3.16058	4.30414	3.25842	7.70001
gene-2500004C02Rik	43.4115	47.9697	35.8722	36.2231	44.7615	51.2462	57.5766	49.0911	49.5157	60.258	41.2733	49.5001
gene-2510002D24Rik	80.9791	67.3259	75.1609	60.3718	57.8624	76.8692	68.8661	78.7741	60.051	65.6382	59.7376	77.0001
gene-2510003B16Rik	0	0.841574	0.854101	2.58736	0	0	0	0	0	0	0	1.1
gene-2510009E07Rik	309.724	335.788	304.914	298.409	351.541	342.012	327.396	323.088	367.68	343.255	351.909	369.6
gene-2510022D24Rik	1.66967	2.52472	4.2705	3.44982	8.73394	4.45619	4.51581	0	2.10705	5.38018	0	0
gene-2510039O18Rik	75.9701	63.1181	89.6806	73.3086	48.0367	42.3338	48.5449	50.2328	24.2311	43.0414	36.9287	33
gene-2600006K01Rik	0	0	0	0	0	0	0	0	0	1.07604	0	0
gene-2600014E21Rik	26.7145	29.455	29.0394	21.561	34.9355	33.4211	40.6421	33.1073	35.8198	23.6728	21.7224	23.0998
gene-2610001J05Rik	155.28	127.078	128.969	129.368	177.954	197.186	186.277	194.081	183.313	170.014	155.318	168.3
gene-2610002M06Rik	339.778	352.62	351.889	349.294	442.156	480.154	461.741	422.412	500.425	460.543	443.145	484.001
gene-2610005L07Rik	20.0361	16.8315	19.6443	18.974	27.2936	23.395	19.1922	14.8415	13.6958	11.8364	21.7228	8.80001
gene-2610008E11Rik	239.598	233.116	216.942	257.874	284.945	315.275	300.301	285.413	282.345	303.442	311.722	312.4
gene-2610016A17Rik	0	0	0	0	0	0	0	0	0	0	0	0
gene-2610017A05Rik	0	0	0	0	0	0	0	0	0	0	0	0
gene-2610020C07Rik	2.50451	3.3663	4.2705	2.58736	5.45871	4.45619	4.51581	6.84992	4.2141	1.07604	2.17228	1.1
gene-2610024D14Rik	0.834836	1.68379	1.70839	0	0	1.11426	1.1291	0	0	0	0	2.2
gene-2610027F03Rik	0	0	0	0	0	0	0	0	0	0	0	0
gene-2610027K06Rik	0	0	0	0	0	0	0	0	0	0	0	1.10011
gene-2610028E06Rik	3.33935	0.841574	1.7082	3.44982	0	3.34214	0	2.28331	1.05353	3.22811	1.08614	4.40001
gene-2610028H24Rik	0.834836	0.841574	0	0	0	0	0	0	0	0	0	0
gene-2610035D17Rik	86.823	86.6822	64.0575	82.7956	69.8715	63.5007	71.124	73.0659	67.4256	62.4101	66.2545	64.9001
gene-2610035F20Rik	0	0.841574	1.7082	3.44982	1.09174	0	1.12895	2.28331	1.05353	0	0	0
gene-2610037D02Rik	2.50451	0	0	0	1.09174	1.11405	3.38686	1.14165	1.05353	2.15207	0	1.1
gene-2610042L04Rik	0	1.68315	0.854101	0.862454	5.45871	3.34214	1.12895	3.42496	1.05353	3.22811	1.08614	3.3
gene-2610044O15Rik8	46.7508	56.3855	40.1427	49.1599	50.2202	54.5883	51.9318	51.3744	65.3186	63.4861	71.6852	69.3001
gene-2610203C22Rik	3.34216	0	1.7082	1.72794	0	1.11884	1.13079	3.42496	0	3.22874	1.08614	2.20103
gene-2610206C17Rik	0	0	0	0	0	0	0	1.14166	0	1.07646	0	0
gene-2610300M13Rik	0	0	1.7082	1.72491	1.09174	1.11405	3.38686	1.14165	2.10705	0	4.34456	1.1
gene-2610301B20Rik	247.112	255.839	209.255	232	314.422	286.31	273.206	276.28	276.024	301.29	284.568	283.8
gene-2610306M01Rik	30.889	21.881	21.3525	17.2491	20.7456	17.8248	12.4185	25.1177	11.5898	13.9885	10.8614	13.2001
gene-2610307P16Rik	0	1.68315	2.5623	0	2.18349	1.11405	1.12895	0	1.05353	0	0	0
gene-2610316D01Rik	10.018	7.57417	11.1033	6.89964	7.6422	5.57024	6.77371	7.99158	4.2141	4.30414	10.8614	4.40001
gene-2610318M16Rik	0	0.841574	0	0	1.09174	0	0	2.28331	0	1.07604	2.17228	0
gene-2610318N02Rik	4.17418	1.68315	2.5623	0.862454	0	1.11405	0	0	0	1.07604	4.34456	0
gene-2610507B11Rik	1954.35	1881.76	1891.83	1947.42	1953.13	2089.95	1910.19	1948.8	1486.52	1398.85	1448.91	1387.1
gene-2610507I01Rik	120.216	128.761	133.24	127.643	173.587	141.484	155.795	140.423	100.085	119.44	95.5802	138.6
gene-2610524H06Rik	58.4385	47.9697	45.2673	46.5725	69.8715	63.5007	68.8661	67.3576	52.6763	58.1059	67.3406	58.3001
gene-2610528A11Rik	0	2.52472	0	0.862454	1.09174	1.11405	3.38686	0	3.16058	1.07604	1.08614	0
gene-2610528J11Rik	0	0	0	0	0	0	0	0	0	0	0	0
gene-2700003A03Rik	0	0	0	0	0	0	0	0	0	0	0	0
gene-2700012I20Rik	0.834879	0	0.854601	1.72491	1.09174	1.11407	2.25819	4.56663	0	0	1.08681	1.10017
gene-2700038G22Rik	9.1832	8.41574	5.9787	8.62454	3.27523	8.91238	5.64476	13.6998	7.37468	4.30414	1.08614	7.70001
gene-2700046A07Rik	2.50451	4.20787	1.7082	0.862454	2.18349	1.11405	2.2579	1.14165	1.05353	2.15207	2.17228	1.1
gene-2700046G09Rik	11.6878	14.3068	11.1033	8.62454	4.36697	11.1405	12.4185	14.8416	5.26763	10.7604	8.68938	8.80003
gene-2700049A03Rik	64.2824	49.6529	43.5591	44.8476	53.4954	38.9916	48.5449	57.0827	36.8734	39.8133	32.5842	46.2001
gene-2700054A10Rik	24.2103	31.9798	37.5804	31.9108	31.6605	36.7636	21.4501	35.3913	27.3917	29.053	21.7228	24.2
gene-2700062C07Rik	53.4295	47.9697	48.6837	65.5465	49.1284	45.6759	65.4792	53.6577	33.7128	47.3456	41.2733	50.6001
gene-2700068H02Rik	1.66967	1.68315	0.854101	1.72491	1.09174	0	1.12895	1.14165	1.05353	1.07604	1.08614	3.3
gene-2700069I18Rik	3.33935	0.841596	0.854123	0	1.0919	1.11407	1.12897	0	1.05354	3.22813	1.08616	1.10001
gene-2700070H01Rik	2.50451	1.68315	0.854101	0	2.18349	0	3.38686	1.14165	2.10705	0	0	4.40001
gene-2700081O15Rik	265.478	245.74	224.628	231.999	233.633	227.266	242.725	236.322	212.812	185.078	181.385	202.4
gene-2700089I24Rik	0	0	0	0	0	0	0	0	0	0	0	0
gene-2700097O09Rik	44.2463	60.5933	52.1001	63.8216	72.055	70.185	89.1872	73.0659	82.175	77.4746	76.0297	60.5001
gene-2700099C18Rik	0.834836	1.68326	0	1.72491	1.09174	1.11405	3.38686	5.70827	2.10705	1.07626	2.17242	0
gene-2810001G20Rik	43.4115	43.7619	41.8509	43.9852	52.4037	44.5619	58.7055	59.366	46.3551	46.2695	48.8762	46.2001
gene-2810002D19Rik	21.7057	28.6135	29.0394	22.4238	32.7523	28.9652	28.2238	37.6746	18.9635	17.2166	19.5505	34.1
gene-2810004N23Rik	39.2373	53.8608	48.6837	46.5725	44.7615	47.904	55.3187	52.5161	38.9804	32.2811	26.0673	40.7001
gene-2810006K23Rik	59.2734	71.5338	83.7019	79.3458	57.8624	67.9569	75.6398	79.9158	54.7833	57.0299	66.2545	66.0001
gene-2810013P06Rik	121.051	100.147	102.492	108.669	132.101	163.765	130.958	127.865	122.209	116.212	127.078	108.9
gene-2810021J22Rik	62.6127	61.4349	67.4739	65.5465	74.2386	85.7816	82.4135	62.791	57.9439	63.4861	67.3406	63.8001
gene-2810025M15Rik	45.0812	46.2872	44.4135	44.8476	58.9541	44.562	56.4481	59.3665	40.034	35.5093	33.6703	41.8001
gene-2810029C07Rik	49.2553	43.7619	52.1001	39.6729	53.4954	57.9304	56.4476	69.6409	31.6058	49.4976	42.3594	28.6
gene-2810030D12Rik	0	0	0	0	0	1.11405	0	0	0	1.07604	0	0
gene-2810032G03Rik	53.4295	41.2371	45.2673	34.4982	34.9358	66.8428	39.5133	33.108	40.034	39.8133	33.6703	39.6001
gene-2810039B14Rik	2.50451	3.3663	2.5623	1.72491	3.27523	4.45619	1.12895	1.14165	1.05353	1.07604	2.17228	1.1
gene-2810047C21Rik1	0	0.841574	0	0.862454	1.09174	2.22809	2.2579	2.28331	1.05353	1.07604	1.08614	2.2
gene-2810048H02Rik	0	0	0	0	0	0	0	0	0	1.07604	0	0
gene-2810049E08Rik	22.5406	22.7225	20.4984	17.2491	21.8349	17.8248	19.1922	28.5413	29.4987	15.0645	29.3257	25.3
gene-2810403D21Rik	0.834836	0	2.5623	2.58736	0	1.11405	1.12895	0	2.10705	1.07604	3.25842	0
gene-2810404M03Rik	0	0.841574	0	0	2.18349	0	0	1.14165	0	0	0	0
gene-2810405F15Rik	0	0	0	0	0	0	0	0	1.05384	0	0	1.10019
gene-2810407A14Rik	7.51353	8.41574	11.9574	11.2119	15.2844	11.1405	13.5474	11.4165	6.32115	6.45621	3.25842	6.60001
gene-2810408A11Rik	1.66967	0	0.854101	0.862454	0	2.22809	0	2.28331	1.05353	1.07604	0	0
gene-2810408B13Rik	3.33935	3.3663	2.5623	3.44982	0	5.57024	2.2579	5.70827	4.2141	3.22816	3.25842	4.40001
gene-2810408I11Rik	0	0	0.854101	0.862454	1.09174	3.34214	3.38686	0	5.26763	0	0	1.1
gene-2810410L24Rik	2.50451	0.841574	1.7082	0.862454	3.27523	3.34214	4.51581	2.28331	3.16058	1.07604	4.34456	4.40001
gene-2810414N06Rik	10.8529	8.41574	11.9574	10.3495	12.0092	13.3686	7.90266	7.99158	7.37468	16.1405	5.43069	14.3
gene-2810425M01Rik	0	0	0	0	0	0	0	0	0	0	0	0
gene-2810429I04Rik	3.33935	2.52472	3.4164	1.72491	3.27523	1.11405	7.90266	4.56662	7.37468	3.22811	4.34456	0
gene-2810433D01Rik	1.66967	0.841574	0.854101	0.862454	1.09174	1.11405	6.77371	2.28331	0	1.07604	1.08614	1.1
gene-2810442N19Rik	0	0	0	0	0	0	0	0	0	0	0	0
gene-2810454H06Rik	4.1742	0	0.854101	1.72498	1.09174	1.11405	5.64476	2.28341	2.10705	3.22811	0	2.20001
gene-2810459M11Rik	75.9701	82.4743	67.4739	75.896	110.266	89.1238	95.9609	113.024	65.3186	91.463	59.7376	69.3001
gene-2810471M01Rik	0	0	0	0	0	0	0	0	0	0	0	0
gene-2900005J15Rik	14.1922	9.25738	10.2492	8.62459	17.4683	15.5979	12.4195	12.5582	6.32153	13.9892	13.034	8.80044
gene-2900009J06Rik	1.66967	2.52472	6.8328	1.72491	9.82569	2.22809	7.90266	5.70827	5.26763	9.68432	1.08614	3.3
gene-2900024J01Rik	0	1.68315	0	0	1.09174	0	1.12895	2.28331	1.05353	0	0	0
gene-2900026A02Rik	595.238	588.26	547.478	545.071	560.064	559.252	572.379	545.711	446.695	443.327	462.695	408.101
gene-2900040C04Rik	9.1832	13.4652	8.54101	9.487	15.2844	12.2545	18.0632	15.9832	11.5888	6.45621	7.60297	9.90001
gene-2900041M22Rik	1.66967	8.41574	11.1033	9.487	5.45871	0	3.38686	3.42496	8.4282	2.15207	5.43069	3.3
gene-2900052L18Rik	45.916	40.3956	42.705	36.2231	42.578	49.0181	33.8686	31.9663	24.2311	24.7488	29.3257	35.2
gene-2900052N01Rik	212.048	203.661	229.753	191.465	300.229	297.451	289.012	276.28	306.576	337.875	298.688	336.6
gene-2900057B20Rik	0	0	0	0	0	0	0	0	0	0	0	0
gene-2900060B14Rik	1.66967	0.841736	0	1.72491	1.09174	0	1.12901	0	1.05353	0	1.08615	1.10036
gene-2900060L22Rik	46.7508	44.6034	58.0788	63.8216	76.422	66.8428	85.8006	66.2159	74.8003	58.1059	57.5654	66.0001
gene-2900060N12Rik	18.3664	16.8315	24.7689	16.3866	20.7431	23.395	12.4185	18.2665	17.9099	11.8364	18.4644	19.8
gene-2900076A07Rik	18.3664	7.57417	23.9148	16.3866	21.8349	20.0528	9.03162	21.6914	14.7494	22.5967	21.7228	13.2
gene-2900079G21Rik	4.17422	9.25769	10.25	6.89964	5.45894	3.34272	0	7.9925	5.26811	1.07676	5.43186	4.40001
gene-2900089D17Rik	0	1.68275	4.27045	4.3122	2.18306	5.57017	7.90231	7.99142	6.32094	4.30414	1.08614	1.09998
gene-2900092C05Rik	0	0	0	0	0	0	0	0	0	0	0	0
gene-2900092D14Rik	88.4927	101.83	99.9298	104.357	120.092	114.747	103.864	118.732	169.618	143.113	157.49	133.1
gene-2900093K20Rik	5.00902	7.57417	7.68691	7.76209	6.55046	4.45619	6.77371	5.70827	8.4282	7.53225	7.60297	7.70001
gene-3000002C10Rik	9.1832	16.8315	23.0607	12.0744	10.9174	10.0264	14.6764	14.8415	16.8564	12.9124	10.8614	5.50001
gene-3010001F23Rik	0.834733	5.04945	6.8328	4.31232	2.1835	3.34214	3.38712	1.14166	2.10708	4.30414	0	2.2
gene-3010003L21Rik	0	0	0	0	0	0	1.12895	0	0	0	0	0
gene-3100003L05Rik	0.834836	0	0.854101	0	0	1.11405	1.12895	1.14165	2.10705	1.07604	1.08614	1.1
gene-3110004A20Rik	0	0	0	0	0	0	0	0	0	0	0	0
gene-3110006O06Rik	0.834908	0.841574	0	0.862459	2.18349	0	2.25819	1.14191	2.10723	0	3.25842	4.40001
gene-3110009E18Rik	2.50451	6.7327	6.83293	2.58735	3.27541	10.0262	3.38705	2.28352	7.37504	3.22833	6.51683	11
gene-3110009F21Rik	0.834836	0	0	0	0	0	1.12895	0	0	1.07604	0	0
gene-3110015C05Rik	0	0	0	0	0	0	0	0	0	0	0	0
gene-3110021A11Rik	1.67004	0.842876	0.854232	0	0	0	0	0	2.10714	2.15235	3.25877	1.1
gene-3110039M20Rik	20.8709	22.7225	26.4771	25.8736	16.3761	21.1669	20.3211	21.6914	23.1776	30.129	26.0673	25.3
gene-3110040M04Rik	0	0	0	0	0	0	0	0	0	0	0	0
gene-3110040N11Rik	30.0541	29.4551	23.9148	39.6729	26.2018	26.7371	23.708	28.5413	23.1776	30.129	27.1535	24.2
gene-3110045C21Rik	5.84385	8.41574	6.83281	2.58736	2.18349	8.91238	3.38686	4.56662	7.37468	4.30414	3.25842	1.1
gene-3110053B16Rik	52.9669	66.3642	59.0685	50.3319	63.3211	57.4301	83.5425	79.1239	80.3689	66.7142	80.897	72.0658
gene-3110056K07Rik	25.8799	40.3956	39.2886	36.2231	40.3945	51.2462	53.0608	46.8089	45.3016	43.0414	39.101	36.3007
gene-3110067C02Rik	7.51362	0.841622	5.12468	5.17473	4.36699	2.22809	9.03164	1.14165	5.26766	1.07604	4.34459	5.50005
gene-3110067G11Rik	5.01026	5.04979	5.1248	1.72623	6.55091	3.34215	1.12895	0	6.32116	1.07605	7.60297	2.2
gene-3110070M22Rik	5.844	5.04945	6.83291	2.58754	6.55046	4.45619	2.25802	5.70827	2.10705	3.22832	3.25849	2.20013
gene-3110082I17Rik	20.8709	21.8809	15.3738	14.6617	14.1927	10.0266	13.5474	20.5498	12.6423	12.9124	7.60297	6.60001
gene-3110082J24Rik	3.33935	5.89102	5.9787	5.17473	0	1.11405	1.12895	5.70827	1.05353	3.22811	2.17228	4.40001
gene-3110083C13Rik	5.00902	1.68315	3.4164	0.862454	4.36697	4.45619	0	2.28331	4.2141	1.07604	2.17228	4.40001
gene-3110099E03Rik	0	0.841574	0.854101	0	0	0	0	0	0	0	0	0
gene-3200001D21Rik	0	0	0	0	0	0	0	0	0	0	0	0
gene-3300002A11Rik	2.50462	0.841731	0	0.862581	0	0	0	0	1.05376	1.07619	1.08614	0
gene-3300002I08Rik	85.1533	58.0686	76.8691	78.4834	101.532	72.4131	86.9293	76.4908	82.175	75.3225	70.599	70.4001
gene-3300002P13Rik	2.50451	3.3663	0.854101	3.44982	2.18349	0	2.2579	1.14165	0	0	2.17228	0
gene-3300005D01Rik	0	0	0	0	0	0	0	0	0	0	0	0
gene-3425401B19Rik	0.834832	0	0	0.862454	0	1.11404	0	1.14165	0	0	0	0
gene-3632454L22Rik	5.84385	7.57417	7.68691	6.03718	13.1009	2.22809	4.51581	4.56662	10.5353	10.7604	18.4644	4.40001
gene-3830403N18Rik	0	0.841574	0	0	0	0	0	1.14165	0	0	2.17228	1.1
gene-3830406C13Rik	149.436	127.919	140.927	155.242	176.862	187.16	213.372	210.064	179.099	197.991	207.453	185.9
gene-3830408C21Rik	15.0271	11.782	9.39511	12.0744	19.6514	20.0528	19.1922	22.8331	9.48173	15.0645	14.1198	13.2
gene-3830432H09Rik	0	0	0.854101	0	0	0	0	2.28331	0	0	0	0
gene-3930402G23Rik	0.834836	1.68315	0.854101	0.862454	3.27523	1.11405	1.12895	0	1.05353	0	1.08614	0
gene-4430402I18Rik	25.045	21.8809	19.6443	16.3866	20.7417	26.7371	21.4501	20.5495	22.1235	29.053	18.4642	28.5999
gene-4631405J19Rik	0	0.841577	0	0	1.09174	0	0	3.42496	0	1.07604	0	0
gene-4632404H12Rik	59.2734	60.5933	70.0362	71.5837	64.4128	83.5535	62.0924	63.9326	76.9074	61.334	68.4267	68.2001
gene-4632415L05Rik	103.52	90.89	89.6806	104.357	133.193	102.492	143.377	123.299	138.012	118.364	134.681	135.3
gene-4632427E13Rik	0	0	0.854101	0.862454	1.09174	0	0	0	2.10705	0	2.17228	2.2
gene-4632428C04Rik	3.33935	1.68315	3.4164	0	2.18349	0	1.12895	3.42496	3.16058	1.07604	0	1.1
gene-4732414G09Rik	0	0.842939	0	1.72499	2.18506	3.34221	2.2596	1.14335	0	1.07784	0	1.10176
gene-4732416N19Rik	0	0	0	0	0	0	1.12895	0	1.05353	1.07605	0	1.10002
gene-4732419C18Rik	1.66967	1.68315	1.7082	2.58736	2.18349	0	0	2.28331	2.10705	3.22811	2.17228	2.2
gene-4732465J04Rik	0	0	0	0	0	0	0	0	0	0	0	0
gene-4732471J01Rik	9.1832	13.4652	10.2492	19.8365	13.101	10.0264	11.2895	19.4081	7.3747	8.60831	7.60302	7.7001
gene-4732490B19Rik	0.834836	0	0	0	0	0	0	1.14165	0	1.07604	2.17228	0
gene-4732491K20Rik	10.8529	9.25732	13.6656	12.0744	8.73394	27.8512	14.6764	26.258	16.8564	15.0645	13.0337	13.2
gene-4831407H17Rik	0	0	0	0.862496	0	0	0	0	1.05355	1.07604	0	0
gene-4831440D22Rik	0	0	0	0	0	0	0	0	0	0	0	0
gene-4831440E17Rik	40.0721	37.8708	36.7263	34.4982	45.8532	35.6495	48.5449	46.8078	34.7663	27.9769	39.101	36.3
gene-4833407H14Rik	0.834836	0	0	0	0	0	1.12895	0	0	0	0	0
gene-4833411C07Rik	0.834836	1.68315	1.7082	0.862454	1.09174	0	1.12895	1.14165	1.05353	0	0	0
gene-4833412C05Rik	1.66967	3.3663	1.7082	0	0	2.22809	0	1.14165	0	2.15207	1.08614	0
gene-4833413N01Rik	0	0	0	0	2.18349	0	0	0	0	0	0	0
gene-4833415N18Rik	1.66967	1.68315	1.7082	0.862454	1.09174	0	0	1.14165	1.05353	2.15207	1.08614	1.1
gene-4833417C18Rik	1.66967	2.52472	0.854101	1.72491	1.09174	1.11405	1.12895	2.28331	1.05353	1.07604	2.17228	1.1
gene-4833418N02Rik	0	0.841574	0	2.58736	4.36697	2.22809	2.2579	1.14165	0	0	0	1.1
gene-4833419F23Rik	1.66967	0	0.854101	0	0	4.45619	5.64476	2.28331	0	0	0	2.2
gene-4833420G17Rik	236.259	260.046	273.312	245.8	277.303	272.942	291.27	311.672	268.649	270.085	241.123	260.7
gene-4833422C13Rik	19.2014	30.2967	21.353	28.4615	27.2939	38.9916	50.8037	35.3913	32.6594	34.4332	23.896	33.0002
gene-4833422M21Rik	0	0.841574	0	0	0	0	1.12895	0	0	1.07604	0	0
gene-4833427F10Rik	0	0	0	0	0	0	0	0	0	0	0	0
gene-4833428L15Rik	0.834836	0	0	0.862454	0	0	0	0	0	0	0	0
gene-4833438C02Rik	5.84406	5.89102	7.68308	3.45092	2.18349	3.34214	3.38732	6.84995	3.16059	3.22811	1.0863	5.50048
gene-4833439F03Rik	13.3574	6.73259	8.54101	6.89964	1.09174	3.34214	5.64476	2.28331	10.5353	6.45621	11.9475	8.80001
gene-4833439L19Rik	846.523	810.436	824.211	826.231	806.798	805.458	863.648	917.89	770.128	762.909	774.417	778.801
gene-4833447I15Rik	1.66967	1.68315	0	0	2.18349	1.11405	3.38686	1.14165	2.10705	0	0	0
gene-4921504A21Rik	7.51353	3.3663	8.54101	4.31227	13.1009	6.68428	11.2895	4.56662	7.37468	13.9885	5.43069	4.40001
gene-4921504E06Rik	0	0	0	0	0	0	0	0	0	0	0	0
gene-4921507G05Rik	0	0.841574	0.854101	0	1.09174	0	0	0	0	0	0	0
gene-4921507P07Rik	5.00902	2.52472	1.7082	4.31227	1.09174	5.57024	2.2579	3.42496	3.16058	4.30414	3.25842	2.2
gene-4921508D12Rik	0	0	0	0	0	0	0	0	1.05353	0	0	0
gene-4921509C19Rik	0	0	0	0	0	0	0	0	0	0	0	0
gene-4921509O07Rik	0	0	0	0	1.09174	0	0	0	0	1.07604	0	0
gene-4921511C10Rik	0	0	0	0	0	0	0	0	0	0	0	0
gene-4921511C20Rik	0	0	0	0	0	0	0	0	0	0	0	0
gene-4921511I17Rik	0	0	0	0	0	0	0	0	0	0	0	0
gene-4921513H07Rik	0	0	0	0	0	0	1.12895	0	0	0	0	0
gene-4921513I03Rik	0	0	0	0	0	0	0	0	0	0	0	0
gene-4921515E04Rik	0	0	0	0.862454	0	0	0	0	0	0	0	0
gene-4921517D16Rik	0	0	0	0	0	0	0	1.14165	0	0	0	0
gene-4921517D22Rik	0	0	0	0	0	0	0	0	0	0	0	0
gene-4921518K17Rik	0	0	0	0	0	0	0	0	0	0	0	0
gene-4921522P10Rik	0	1.68315	0	0	0	0	0	0	0	0	1.08614	0
gene-4921524J17Rik	47.5857	43.7619	63.2034	46.5725	54.5871	47.904	59.8345	51.3744	60.051	59.182	64.0822	53.9001
gene-4921524L21Rik	0	0	0	0	0	1.11405	0	0	0	0	0	0
gene-4921525D07Rik	0	0	0	0	0	0	0	0	0	0	0	0
gene-4921525O09Rik	0	0	0	0	0	0	0	0	0	1.07604	0	0
gene-4921528I07Rik	0	0	0.854101	0	0	0	0	0	0	0	0	0
gene-4921529L05Rik	0	0	0	0	0	0	0	0	0	0	0	0
gene-4921531C22Rik	7.51353	5.89102	10.2492	4.31227	10.9174	12.2545	7.90266	11.4165	5.26763	5.38018	1.08614	5.50001
gene-4921531P14Rik	0	0	0	0	0	0	0	0	0	0	0	0
gene-4921533I20Rik	0	0	0	0	0	0	0	0	0	0	0	0
gene-4921534H16Rik	0	0	0	0	0	0	0	0	0	0	0	0
gene-4921536K21Rik	1.66967	5.04939	4.26941	0.862454	4.36697	4.45619	3.38686	4.56662	1.05353	3.22811	3.25842	1.1
gene-4921539E11Rik	0	0	0	0	0	0	0	0	0	0	0	0
gene-4922502B01Rik	25.8799	17.6731	21.3525	21.5614	17.4679	27.8512	19.1922	20.5498	17.9099	33.3571	22.8089	11
gene-4922502H24Rik	0	0	0	0	0	0	0	0	0	0	0	0
gene-4922502N22Rik	0	0	0	0	0	0	0	0	0	0	1.08614	0
gene-4930401C15Rik	0	0	0	0	0	0	0	0	0	0	0	0
gene-4930401G09Rik	0	0	0	0	0	0	0	0	0	0	0	0
gene-4930401O10Rik	0	0	0	0	0	0	0	0	0	0	0	0
gene-4930401O12Rik	0	0	0	0	0	0	0	0	0	0	0	0
gene-4930402D18Rik	0	0	0	0	0	0	0	0	0	0	0	0
gene-4930402F06Rik	0	0	0	0	0	0	0	0	0	0	0	0
gene-4930402F11Rik	0	0	0	0	0	0	0	0	0	0	0	0
gene-4930402H24Rik	746.344	831.475	787.481	771.034	918.155	922.431	931.386	851.674	699.541	659.61	652.769	668.801
gene-4930402K13Rik	0	0	0	0	0	0	0	0	0	0	0	0
gene-4930403D09Rik	0	0	0	0	0	0	0	0	0	0	0	0
gene-4930404A05Rik	0	0	0	0	0	0	0	0	0	0	0	0
gene-4930404H11Rik	0	0	0	0.862454	0	0	0	0	0	0	0	0
gene-4930404H24Rik	0.834888	0	0.85419	0	0	0	0	0	0	0	0	0
gene-4930404I05Rik	0	0	0	0	0	0	0	0	0	0	0	0
gene-4930404I20Rik	0	0	0	0	0	0	0	0	0	0	0	0
gene-4930404K13Rik	1.66967	1.68315	0	0	2.18349	0	2.2579	2.28331	1.05353	1.07604	0	0
gene-4930404N11Rik	0.834836	0	0	0	0	0	0	0	0	0	0	0
gene-4930405A10Rik	0	0	0	0	0	0	0	0	0	0	0	0
gene-4930405A21Rik	0	0.842077	0	0	1.09218	0	0	0	4.21417	1.07634	0	0
gene-4930405D01Rik	0	0	0	0	0	0	0	0	0	0	0	0
gene-4930405D11Rik	0	0.841574	0	0	0	0	0	0	0	0	0	0
gene-4930405H06Rik	0	0	0	0	0	0	0	0	0	0	0	0
gene-4930405J17Rik	0	0	0	0	0	0	0	0	0	0	0	0
gene-4930405L22Rik	0	0	0	0	0	0	0	0	0	0	0	0
gene-4930405O22Rik	0	0	0	0	0	0	0	0	0	2.15215	0	0
gene-4930406D18Rik	0	0	0	0	0	0	0	0	0	0	0	0
gene-4930407G08Rik	0	0.841574	0	0	0	0	0	0	1.05353	0	1.08614	0
gene-4930407I02Rik	0	0.841574	0.854101	0	2.18349	1.11405	5.64476	0	0	0	0	0
gene-4930407I10Rik	0	0	0	0	0	0	0	0	0	0	0	0
gene-4930407I19Rik	0	0	0	0	0	0	0	0	0	0	0	0
gene-4930412B13Rik	0	0	0	0	0	0	0	0	0	0	0	0
gene-4930412C18Rik	7.51353	8.41574	5.1246	7.76209	15.2844	16.7107	12.4185	15.9832	10.5353	8.60829	17.3782	13.2
gene-4930412E21Rik	0	0	0	0	0	0	0	0	0	0	0	0
gene-4930412F09Rik	0	0	0	0	0	0	0	0	0	0	0	0
gene-4930412M03Rik	0	0.84158	0	0	0	1.11406	0	0	0	0	0	0
gene-4930412O13Rik	0	0	0	0	1.09174	0	2.2579	0	0	0	0	0
gene-4930413E15Rik	0	0	0	0	0	0	0	0	0	0	0	0
gene-4930413E20Rik	0	0	0	0	0	0	0	0	0	0	0	0
gene-4930413F20Rik	0.83486	0.841632	0	0	1.09178	1.11412	0	1.1417	0	1.07609	0	0
gene-4930413G21Rik	0	0	0	0	0	0	0	0	0	0	0	1.10019
gene-4930413M19Rik	0	0	0	0	0	0	0	0	0	0	0	0
gene-4930414F18Rik	0	0	0	0.862454	0	0	0	0	0	0	0	0
gene-4930414N06Rik	0	0	0	0	0	0	0	0	0	0	0	0
gene-4930415L06Rik	0	0	0	0	0	0	0	0	0	0	0	0
gene-4930415O20Rik	0	0.841574	0.854101	1.72507	1.09188	0	0	1.14166	0	0	0	0
gene-4930417H01Rik	0	0	2.5623	0.862454	2.18349	2.22809	0	1.14165	0	0	0	0
gene-4930417O13Rik	0	0	0	0.862454	0	0	1.12895	0	1.05353	0	0	0
gene-4930417O22Rik	0	0	0	0	0	0	0	0	0	0	0	0
gene-4930419G24Rik	0.835671	0	0.854116	0	0	0	0	0	0	0	0	0
gene-4930420G21Rik	0	0	0	0	0	0	0	0	0	0	1.08614	0
gene-4930422I22Rik	0	0	0	0	0	0	0	0	0	0	0	0
gene-4930422M22Rik	0	0	0	0	0	0	0	0	0	0	0	0
gene-4930423B08Rik	0	0	0	0	0	0	0	0	0	0	0	0
gene-4930423D24Rik	0	0	0	0	0	0	0	0	0	0	0	0
gene-4930423M02Rik	0	0	0	0	0	0	1.12895	0	0	0	0	0
gene-4930424E08Rik	0	0	0	0	0	0	0	0	0	0	0	0
gene-4930425K10Rik	0	0	0	0	0	0	0	0	0	0	0	0
gene-4930425L21Rik	0	0	0	0	0	0	0	0	0	0	0	1.1
gene-4930425O10Rik	0	0	0	0	0	0	0	0	0	0	0	0
gene-4930426D05Rik	2.50451	3.3663	0.854101	4.31227	4.36697	0	3.38686	4.56662	4.2141	2.15207	5.43069	3.3
gene-4930426I24Rik	3.33935	3.3663	1.7082	0.862487	5.45872	1.11407	3.38686	2.2835	1.05353	0	2.17239	1.1
gene-4930426L09Rik	3.33935	2.52472	0.854101	0.862454	2.18349	3.34214	2.2579	1.14165	3.16058	3.22811	2.17228	0
gene-4930428D20Rik	0	0	0	0	0	0	0	0	0	0	0	0
gene-4930428E07Rik	0	0	0	0	0	0	0	0	0	0	0	0
gene-4930428G15Rik	0	0	0	0	0	0	0	0	1.05353	0	0	0
gene-4930428O21Rik	0	0	0	0	0	0	0	0	0	0	0	0
gene-4930429B21Rik	19.2012	18.5146	22.2066	17.2491	16.3761	30.0793	14.6764	18.2665	15.8029	19.3686	16.2921	15.4
gene-4930429C20Rik	0	0	0	0	0	0	0	0	0	0	0	0
gene-4930429D17Rik	0	0	0	0	0	0	0	0	0	0	0	0
gene-4930429F11Rik	0	0	0	0	0	0	0	0	0	0	0	0
gene-4930429F24Rik	0	0	0	0	0	0	0	2.28331	0	0	0	0
gene-4930429H19Rik	0	0	0	0	0	0	0	0	0	0	0	0
gene-4930429P21Rik	0	0	0	0	0	0	0	0	0	0	0	0
gene-4930430E12Rik	0	0	0	0	0	0	0	0	0	1.07604	0	0
gene-4930430F08Rik	100.18	109.405	70.0364	108.669	92.7981	129.229	137.732	116.449	138.012	134.504	147.715	137.5
gene-4930430F21Rik	0	0.841574	0	0	0	0	0	1.14165	0	0	0	0
gene-4930430J02Rik	0	0	0	0	0	0	0	0	0	0	0	0
gene-4930431F10Rik	0	0	0	0	0	0	0	0	0	0	0	0
gene-4930431F12Rik	0	0	0	0	0	0	0	0	0	0	0	0
gene-4930431P03Rik	0	0	0	0	0	0	0	0	0	1.07604	0	0
gene-4930431P22Rik	0	0	0	0	0	0	0	0	0	0	0	0
gene-4930432E11Rik	0	0	0	0	0	0	1.12895	1.14165	0	0	0	0
gene-4930432J09Rik	0	0	0	0	0	0	0	0	0	0	0	0
gene-4930432K21Rik	6.67869	15.9899	7.68691	12.9368	9.82569	3.34214	9.03162	7.99158	6.32115	10.7604	3.25842	4.40001
gene-4930432L08Rik	0	0	0	0.862454	0	0	0	0	0	0	0	0
gene-4930432M17Rik	0	0	0	0	0	0	0	0	0	0	0	0
gene-4930432O09Rik	0	0	0	0	0	0	0	0	0	0	0	0
gene-4930433B08Rik	0	0	0	0	0	0	0	0	0	0	0	0
gene-4930433I11Rik	0	0	0	0	0	0	0	0	0	0	0	0
gene-4930433N12Rik	0	0	0	0	0	0	0	0	0	0	0	0
gene-4930434B07Rik	0	0	0	0	0	0	0	0	0	0	0	0
gene-4930434J06Rik	0	0	0	0	0	0	0	0	0	0	0	0
gene-4930435F18Rik	0	0	0	0	0	0	0	0	0	0	0	0
gene-4930437M23Rik	0	0	0	0	0	0	0	0	0	0	0	0
gene-4930438A08Rik	0	0.841574	0	0	0	0	0	0	0	0	0	0
gene-4930438E09Rik	0	0	0	0	0	0	0	0	0	0	0	0
gene-4930439A04Rik	0	0	0	0	0	0	0	0	0	0	0	0
gene-4930439D14Rik	0	0	0	0	1.09179	0	0	0	0	1.07608	0	0
gene-4930440C22Rik	0	0	0	0	0	0	0	0	0	0	0	0
gene-4930440I19Rik	0	0	0	0	0	0	0	0	0	0	0	0
gene-4930441H08Rik	0	0	0	0	0	0	0	0	0	0	0	0
gene-4930441J16Rik	0	0	0	0	0	0	0	0	0	0	0	0
gene-4930442E04Rik	0	0	0	0.862454	1.09174	0	0	0	1.05353	0	0	0
gene-4930442J19Rik	0	0	0	0	0	0	0	0	0	0	0	0
gene-4930442L01Rik	0	0	0	0	0	0	0	0	0	0	0	0
gene-4930443O20Rik	0	0	0	0	0	0	0	0	0	0	0	0
gene-4930444A19Rik	0	0	0	0	0	0	0	0	0	0	0	0
gene-4930444F02Rik	0	0	0	0	1.09174	0	0	0	0	0	0	0
gene-4930444G20Rik	0	0	0	0	0	0	0	0	0	0	0	0
gene-4930444M15Rik	0	0.841574	0	0	0	0	0	0	0	0	0	0
gene-4930444P10Rik	5.00902	2.52472	5.1246	1.72491	5.45871	0	4.51581	5.70827	4.2141	4.30414	3.25842	5.50001
gene-4930445E18Rik	2.50451	1.68315	2.5623	2.58736	1.09174	7.79833	4.51581	3.42496	1.05353	7.53225	2.17228	2.2
gene-4930445K14Rik	4.17418	9.25732	4.2705	3.44982	2.18349	3.34214	9.03162	5.70827	4.2141	3.22811	4.34456	1.1
gene-4930445N06Rik	0	0	0	0	0	0	0	0	0	0	0	0
gene-4930445N08Rik	0	0	0	0	0	0	0	0	0	0	0	0
gene-4930445N18Rik	0	0	0	0.862454	0	0	0	0	0	0	0	0
gene-4930447A16Rik	0	0	0	0	0	0	0	0	0	0	0	0
gene-4930447C04Rik	26.7148	28.6135	14.5197	19.8365	25.1101	27.8512	20.3211	33.108	53.7298	55.9539	53.2208	44.0001
gene-4930447F24Rik	0.834796	0.841529	1.70815	0.862416	0	0	0	0	0	0	1.08609	1.09996
gene-4930447J18Rik	0	0	0	0	0	0	0	0	0	0	0	0
gene-4930447K03Rik	0.834836	0.841574	0.854101	0.862454	0	0	0	0	0	2.15207	1.08614	0
gene-4930447M23Rik	50.925	56.3855	64.9116	59.5094	60.0459	80.2114	69.995	74.2075	79.0144	105.451	85.805	83.6001
gene-4930447N08Rik	0.834836	0	0	0.862456	2.18349	0	0	1.14166	0	1.07604	0	0
gene-4930448C13Rik	0	0	0	0	0	0	0	0	0	0	0	0
gene-4930448E22Rik	0	0.841574	0	0	0	0	0	0	0	0	1.08614	0
gene-4930448F12Rik	0	0	0	0	0	0	0	0	0	0	0	0
gene-4930448H16Rik	0	0	0	0	0	0	0	0	0	0	0	0
gene-4930448I06Rik	0	0	0	0	0	0	0	0	0	0	0	0
gene-4930448I18Rik	0	0	0	0	0	0	0	0	0	0	0	0
gene-4930448K20Rik	0	0	0	0	1.09174	0	0	1.14165	0	0	0	0
gene-4930449C09Rik	0	0	0	0	0	1.11405	0	0	0	0	0	0
gene-4930449E01Rik	0	0	0	0	0	0	0	0	0	0	0	0
gene-4930449E18Rik	0	0	0	0	0	0	0	0	0	0	0	0
gene-4930449I24Rik	0	0	0	0	0	0	0	0	0	0	0	0
gene-4930451E10Rik	0	0	0	0	0	0	0	0	0	0	0	0
gene-4930451G09Rik	10.018	15.1484	19.6443	9.48705	15.2845	13.3686	14.6764	6.84994	10.5353	6.45621	4.34456	3.30022
gene-4930451I11Rik	0.834836	0	0	0	0	0	0	0	0	0	0	0
gene-4930452A19Rik	0	0.841574	0	0	0	0	0	0	0	0	0	0
gene-4930452G13Rik	1.66967	2.52472	1.7082	1.72491	0	0	3.38686	0	1.05353	0	0	1.1
gene-4930452N14Rik	0	0	0	0	0	0	0	0	0	0	0	0
gene-4930453H23Rik	0	0	0	0	0	0	0	0	0	0	0	0
gene-4930453L07Rik	0	0.841576	0	0	0	0	1.12895	0	0	0	0	0
gene-4930453N24Rik	112.703	123.711	123.845	126.781	165.945	151.51	165.956	163.257	154.868	140.961	145.543	151.8
gene-4930455B14Rik	0	0	0	0.862454	1.09174	0	0	0	0	0	0	0
gene-4930455C13Rik	0	0	0	0	0	0	0	0	0	0	0	0
gene-4930455D15Rik	0	0	0	0	0	0	0	0	0	0	0	0
gene-4930455F16Rik	0	0	0	0	0	0	0	0	0	0	0	0
gene-4930455G09Rik	0.834836	0.841574	0	0	0	0	1.12895	0	0	0	0	0
gene-4930455H04Rik	0	0	0	0	0	0	0	0	0	0	0	0
gene-4930455J16Rik	0	0	0	0	0	0	0	0	0	0	0	0
gene-4930456A14Rik	0	0	0	0	0	0	0	0	0	0	0	0
gene-4930456L15Rik	0	0	0	0	0	0	0	0	0	0	0	0
gene-4930458A03Rik	0	0	0	0	0	0	0	0	0	0	0	0
gene-4930459C07Rik	0	0	0	0	0	0	0	0	0	0	0	0
gene-4930459L07Rik	0	0	0	0	0	0	0	0	0	0	0	0
gene-4930461C15Rik	1.66967	0	0.854143	0.862584	3.27523	3.34234	0	2.28333	1.05353	1.07604	1.08614	2.20001
gene-4930461G14Rik	0	0	0	0	0	0	0	0	0	0	0	0
gene-4930463O16Rik	0	0	0	0	0	0	0	0	0	0	0	0
gene-4930465K10Rik	0	0	0	0	0	0	0	0	0	0	0	0
gene-4930465M20Rik	0	0	0.854101	0	0	0	0	0	0	0	0	0
gene-4930467D21Rik	0	0	0	0	0	0	0	1.14165	1.05353	1.07604	1.08614	0
gene-4930467E23Rik	35.898	32.8214	37.5804	29.3235	44.7615	32.3074	40.6423	49.0911	41.0875	37.6612	46.704	34.1
gene-4930467J12Rik	0	0	0	0	0	0	0	0	0	0	0	0
gene-4930467K11Rik	0.834836	0	0	0	0	0	0	0	0	0	0	0
gene-4930469K13Rik	0	0	0	0	0	0	0	0	0	0	0	0
gene-4930470B04Rik	0	0.841821	0	0	0	0	0	0	0	0	0	0
gene-4930470G03Rik	0	0	0.854638	0	0	1.11405	1.12895	1.14184	0	1.07604	0	1.1
gene-4930470H14Rik	0	0	0.854101	0	0	0	0	0	0	0	0	0
gene-4930470O06Rik	0	0	0	0	0	0	0	0	0	0	0	0
gene-4930470P17Rik	0	0	0	0	0	0	0	0	0	0	0	0
gene-4930471C04Rik	0	0	0.000179842	1.41269	0.00658663	1.10939	1.20045	0	0.642879	1.46187	2.52774	4.05607
gene-4930471E19Rik	0	0	0	0	0	0	0	0	0	0	0	0
gene-4930471G03Rik	0	0	0	0	0	0	0	0	0	0	0	0
gene-4930471G24Rik	0	0	0	0	0	0	0	0	0	1.07604	0	0
gene-4930471L23Rik	0	0	0	0	0	0	0	0	0	0	0	0
gene-4930471M09Rik	0	0	0	0	0	0	0	0	0	0	0	0
gene-4930473A02Rik	0	0	0	0	0	0	0	0	0	1.07604	0	0
gene-4930473H19Rik	0	0	0	0	0	0	0	0	0	0	0	0
gene-4930473O22Rik	0	0	0	0	0	0	0	0	0	0	0	0
gene-4930474G06Rik	0.834836	0.841574	0.854101	0.862454	2.18349	2.22809	2.2579	4.56662	0	1.07604	2.17228	2.2
gene-4930474H20Rik	0	0	0	0	0	0	0	0	0	0	0	0
gene-4930474M22Rik	0	0	0	0	0	0	0	0	0	0	0	0
gene-4930474N05Rik	0	0	0	0	0	0	0	0	0	0	0	0
gene-4930474N09Rik	0	0	0.854101	0	1.09174	0	1.12895	0	0	0	0	0
gene-4930477N07Rik	0	0	0	0	0	0	0	0	0	0	0	0
gene-4930478L05Rik	0	0	0	0	0	0	0	0	0	0	0	0
gene-4930478P22Rik	0	0	0	0	0	0	0	0	0	0	0	0
gene-4930479D17Rik	1.66967	3.3663	3.4164	1.72491	3.27523	2.22809	5.64476	2.28331	3.16058	5.38018	3.25842	3.3
gene-4930479H17Rik	0	0	0	0	0	0	0	0	0	0	1.08614	0
gene-4930480C01Rik	0	0	0	0	0	0	0	0	0	0	0	0
gene-4930480E11Rik	0	0	0	0	0	0	0	0	0	0	0	0
gene-4930480G23Rik	0	0	0	0	0	0	0	0	0	0	0	0
gene-4930480K15Rik	0	0	0	0	0	0	0	0	0	0	0	0
gene-4930480K23Rik	9.1832	10.0989	11.1033	10.3495	5.45871	12.2545	7.90266	10.2749	18.9635	7.53225	9.77525	15.4
gene-4930480M12Rik	0	0	0	0	0	0	0	0	0	0	0	0
gene-4930481A15Rik	8.34836	8.41574	9.39511	6.89964	4.36697	4.45699	2.25735	6.84992	1.05403	1.07604	1.08614	2.19995
gene-4930481B07Rik	22.5406	11.7821	17.9362	11.2121	21.835	15.5967	19.1922	20.5498	6.32117	11.8364	10.8614	11
gene-4930482G09Rik	0.834836	1.68315	0.854101	1.72491	0	0	0	0	1.05353	2.15207	2.17228	3.3
gene-4930483J18Rik	0	0	0	0	0	0	1.12895	1.14165	0	0	0	1.1
gene-4930483K19Rik	0	0	0	0	0	0	0	0	0	0	0	0
gene-4930483O08Rik	0.834836	0	0	0	0	0	0	1.14165	0	0	0	0
gene-4930484H19Rik	0	0	0	0	0	0	0	0	1.05353	0	0	0
gene-4930486F22Rik	0	0	0	0	0	0	0	0	0	0	0	0
gene-4930486I03Rik	0	0	0	0	0	0	0	0	0	0	0	0
gene-4930486L24Rik	0	1.68315	0.854101	0	6.55046	2.22809	0	1.14165	0	0	0	0
gene-4930487D11Rik	0	0	0	0	0	0	0	0	0	0	0	0
gene-4930487H11Rik	0	0	0	0	0	0	0	0	0	0	0	0
gene-4930488B22Rik	0	0	0	0	0	0	0	0	0	0	0	0
gene-4930488L21Rik	0	0.841578	0.854104	0	0	0	1.12895	0	0	0	1.08614	1.1
gene-4930488N24Rik	0	0	0	0	0	0	0	0	0	0	0	0
gene-4930500A05Rik	0	0	0.854119	0.86247	2.18352	0	1.12895	0	0	0	0	0
gene-4930500F04Rik	0	0	0	0	0	0	0	0	0	0	0	0
gene-4930500F10Rik	6.67811	3.36599	3.41584	5.1739	4.36668	5.56986	5.64431	2.28303	2.10622	6.45561	5.43028	2.19957
gene-4930500G05Rik	0.834836	0.841574	0	0.862454	0	0	0	0	1.05353	0	0	0
gene-4930500H12Rik	0	0	0	0	0	0	0	0	0	0	0	0
gene-4930500L23Rik	0	0	0	0	0	0	0	1.14165	0	0	0	0
gene-4930502A04Rik	0	0	0	0.862454	0	0	0	0	0	0	0	0
gene-4930502C15Rik	0	0	0	0	0	0	1.12912	0	0	0	0	2.20116
gene-4930502E09Rik	0	0	0	0	0	0	0	0	0	0	0	0
gene-4930503B20Rik	0.834836	0	0.854101	0.862454	3.27523	1.11405	1.12895	2.28331	2.10705	1.07604	1.08614	2.2
gene-4930503E14Rik	0	0.841574	0	0	0	0	0	0	1.05353	0	0	1.1
gene-4930503E24Rik	0	0	0	0	0	0	0	0	0	0	0	0
gene-4930503F20Rik	0	0	0	0	0	0	0	0	0	0	0	0
gene-4930503H13Rik	0	0	0	0	0	0	0	0	0	0	0	0
gene-4930503L19Rik	56.7692	64.8013	60.6411	80.2078	78.6055	67.9569	91.4459	97.0406	83.2286	101.147	89.0634	82.5001
gene-4930503O07Rik	0	0	0	0	0	0	0	0	0	0	0	0
gene-4930504C09Rik	0	0	0	0	0	0	0	0	0	0	0	0
gene-4930504D19Rik	0	0	0	0	0	0	0	0	0	0	0	0
gene-4930505A04Rik	0.834836	0.841574	0.854101	0	1.09174	0	1.12895	1.14165	0	0	0	0
gene-4930505G20Rik	0	0	0	0	0	0	0	0	0	0	0	0
gene-4930505K13Rik	0	0	0	0	0	0	0	0	0	0	0	0
gene-4930505K14Rik	0	0	0	0	0	0	0	0	0	0	0	0
gene-4930505M18Rik	0	0	0	0	0	0	0	0	0	0	0	0
gene-4930505N22Rik	0	0	0	0.862455	1.09174	0	0	0	0	0	0	0
gene-4930505O20Rik	0	0	0	0	0	0	0	0	0	0	0	0
gene-4930506A18Rik	0	0	0	0	0	0	1.12895	1.14165	0	0	0	0
gene-4930506C21Rik	1.66967	3.3663	1.7082	2.58736	0	2.22809	4.51581	4.56667	6.32115	2.15208	2.17228	3.30008
gene-4930507D05Rik	4.17418	3.3663	5.1246	2.58736	6.55046	6.68428	5.64476	4.56662	3.16058	2.15207	4.34456	6.60001
gene-4930507D10Rik	1.66967	0	1.7082	0.862454	0	0	0	0	0	0	1.08614	0
gene-4930509E16Rik	0	0	0	0	0	0	0	0	0	0	0	0
gene-4930509G22Rik	2.50451	1.68315	0.854101	0.862454	2.18349	2.22809	3.38686	1.14165	2.10705	0	7.60297	2.2
gene-4930509J09Rik	0	0	0	0	0	0	0	0	0	0	0	0
gene-4930509K18Rik	0	0	0	0	0	0	0	0	0	0	0	0
gene-4930511A02Rik	0	0	0	0	0	0	0	0	0	0	0	0
gene-4930511A08Rik	0	0	0	0	0	0	0	0	0	0	0	0
gene-4930511E03Rik	0	0	0	0	0	0	0	0	0	0	0	0
gene-4930511M06Rik	0.834836	1.68315	2.56233	0	0	0	0	4.56662	1.05353	0	1.08614	0
gene-4930512B01Rik	0	0.841574	0.854101	0	0	0	0	0	0	0	0	0
gene-4930512H18Rik	0	0	0	0	0	0	0	0	0	0	0	0
gene-4930512J16Rik	0	0	0	0.862454	0	0	0	0	0	0	0	0
gene-4930512M02Rik	0	0	0	0	0	0	0	0	0	0	0	0
gene-4930513D17Rik	0	0	0	0	0	0	1.12895	0	0	0	0	0
gene-4930513L16Rik	0	0	0	0	0	0	0	0	0	0	0	0
gene-4930513N10Rik	1.66967	0	2.56231	2.58785	2.18349	4.45675	3.38686	7.99184	4.21411	2.15207	3.25842	4.40094
gene-4930513O06Rik	0	0	0	0	0	0	0	0	0	0	0	0
gene-4930515B02Rik	0	0	0	0	0	0	0	0	0	0	0	0
gene-4930515G01Rik	0	0	0.854562	0	0	0	0	0	0	0	0	0
gene-4930515G16Rik	0	0	0	0	0	0	0	0	0	0	0	0
gene-4930515L03Rik	0.834836	0	0	0.862454	0	1.11405	0	1.14165	0	0	0	0
gene-4930515L19Rik	0	0	0	0	0	0	0	0	0	0	0	0
gene-4930517E11Rik	0	0	0	0	0	0	0	0	0	0	0	0
gene-4930517G24Rik	0.834836	4.20787	0.854101	0.862454	0	1.11405	3.38686	1.14165	1.05353	1.07604	2.17228	3.3
gene-4930517M08Rik	0	0	0	0	0	0	0	0	0	0	0	0
gene-4930518C04Rik	0	0.841574	0	0	0	0	0	0	0	0	0	0
gene-4930518J21Rik	0	0	0	0	1.09174	0	0	0	0	0	0	0
gene-4930518P08Rik	0	0	0	0	0	0	0	0	0	0	0	0
gene-4930519D14Rik	0	0	0	0	0	0	0	0	0	0	0	0
gene-4930519F09Rik	0	0	0	3.44982	1.09174	1.11405	0	0	0	1.07604	0	0
gene-4930519F16Rik	1.66967	2.52467	0.854021	1.72483	1.09174	1.11405	4.51575	3.42496	6.32115	1.07601	1.08614	3.29996
gene-4930519F24Rik	0	0	0	0	0	0	0	0	0	0	0	0
gene-4930519G04Rik	0	0	0	0	0	0	0	0	0	0	0	0
gene-4930519H02Rik	0	0	0	0.862454	0	0	0	0	0	0	0	0
gene-4930519K11Rik	0	0	0	0	0	0	0	0	0	0	0	0
gene-4930519L02Rik	0	0	0	0	0	0	0	0	0	0	0	0
gene-4930520E11Rik	10.018	6.73259	6.8328	8.62454	7.6422	13.3686	7.90266	12.5582	6.32115	12.9124	4.34456	6.60001
gene-4930520O04Rik	3.33935	3.3663	0.854101	2.58735	5.45871	4.45619	4.51581	0	0	4.30414	1.08614	3.3
gene-4930520P13Rik	0	0	0	0	0	0	0	0	0	0	0	0
gene-4930521E06Rik	0	0	0	0	0	0	0	0	0	0	0	0
gene-4930521O11Rik	0	0	0	0	0	0	0	0	0	0	0	0
gene-4930521O17Rik	0	0	0	0	0	0	0	0	0	0	0	0
gene-4930522H14Rik	0	0	0	0	1.09174	0	0	0	0	0	0	0
gene-4930522L14Rik	12.5225	10.0989	13.6656	22.4238	12.0091	20.0528	21.4501	21.6914	18.9635	17.2166	15.2059	13.2
gene-4930522O17Rik	0	0	0	0	0	0	0	0	0	0	1.08614	0
gene-4930522P08Rik	0	0	0	0	0	0	0	0	0	0	1.08614	0
gene-4930523C07Rik	14.1922	15.1483	17.082	14.6617	27.2936	15.5967	15.8053	26.258	8.4282	13.9885	13.0337	9.90001
gene-4930523O13Rik	0	0	0	0	0	0	0	0	0	0	0	0
gene-4930524B15Rik	0.834836	0.841574	0	0.862454	2.18349	3.34214	1.12895	1.14165	2.10705	2.15207	2.17228	2.2
gene-4930524B17Rik	0	0	0	0	0	0	0	0	0	0	0	0
gene-4930524C18Rik	0	0	0	0	0	0	0	0	0	0	0	0
gene-4930524J08Rik	0.835353	1.68315	0.854101	0	0	2.22858	0	1.14165	0	1.07604	2.17244	0
gene-4930524O05Rik	0	0	0	0	0	0	0	0	0	0	0	0
gene-4930524O08Rik	0	0	0	0	0	0	0	0	0	0	0	0
gene-4930525C09Rik	0	0	0	0	0	0	0	0	0	0	0	0
gene-4930525D18Rik	0	0	0	0	0	0	0	0	0	0	0	0
gene-4930525G20Rik	10.8529	6.73259	11.1033	6.89964	14.1927	12.2545	14.6764	9.13323	13.6958	9.68432	6.51683	8.80001
gene-4930526A20Rik	3.33935	0.841575	0	1.72491	2.18349	0	1.12895	3.42496	2.10705	0	0	0
gene-4930526F13Rik	0	0	0.854101	0	0	0	0	0	0	0	0	0
gene-4930526H09Rik	0	0	0	0	0	0	0	0	0	0	0	0
gene-4930526I15Rik	2.50452	1.68315	2.56241	1.72496	1.09176	3.34214	2.25793	1.14165	1.05353	0	1.08614	0
gene-4930526L06Rik	1.66967	0	0	0	1.09174	0	0	0	0	0	0	0
gene-4930527A07Rik	0	0	0	0	0	0	0	0	0	0	0	0
gene-4930527F14Rik	0	0	0	0	0	0	0	0	0	0	0	0
gene-4930527G23Rik	0	0	0	0	0	0	0	0	0	0	0	0
gene-4930527J03Rik	0	0	0	0	0	0	1.12895	0	0	0	0	0
gene-4930528A17Rik	2.50451	3.3663	4.2705	1.72491	1.09174	3.34214	2.2579	2.28331	3.16058	0	3.25842	2.2
gene-4930528D03Rik	0	0	0	0	0	0	0	0	0	0	0	0
gene-4930528G23Rik	0	0	0	0	0	0	0	0	0	0	0	0
gene-4930528H21Rik	0	0	0	0	0	0	0	0	0	0	0	0
gene-4930528P14Rik	0	0	0	0	0	0	0	0	0	0	0	0
gene-4930529C04Rik	0	0	0	0	0	0	0	0	0	0	0	0
gene-4930529I22Rik	0	0	0	0	0	0	0	0	0	0	0	0
gene-4930529K09Rik	0	0	0	0	0	0	0	0	0	0	0	0
gene-4930529L06Rik	0	0	0	0	0	0	0	0	0	0	0	0
gene-4930529N20Rik	0	0	0	0	0	0	0	0	0	0	0	0
gene-4930532I03Rik	0	0	0	0	0	0	0	0	0	0	0	0
gene-4930532M18Rik	0	0	0	0	0	0	0	0	0	0	0	0
gene-4930533B01Rik	0	0	0	0	0	0	0	0	0	0	0	0
gene-4930533I22Rik	0	0	0	0	0	0	0	0	0	0	0	0
gene-4930533K18Rik	0	0	0	0	0	0	0	0	0	0	0	0
gene-4930533N22Rik	0	0	0	0	0	0	0	0	0	0	0	0
gene-4930533P14Rik	0	0	0	0	0	0	0	0	0	0	0	0
gene-4930534D22Rik	0.834836	0	0.854101	2.58736	1.09174	3.34214	2.2579	4.56662	2.10705	2.15207	1.08614	2.2
gene-4930534H03Rik	0	0	0	0	0	0	0	0	0	0	0	0
gene-4930535L15Rik	0	0	0	0	0	0	0	1.14165	0	0	0	0
gene-4930535O05Rik	0	0	0	0	0	0	0	0	0	0	0	0
gene-4930538E20Rik	0	0	0	0	0	0	0	0	0	0	0	0
gene-4930538L07Rik	0	0	0	0	0	0	0	0	0	0	0	0
gene-4930539C22Rik	0	0	0	0	0	0	0	0	0	0	0	0
gene-4930539J05Rik	2.50451	2.52472	1.7082	0.862454	1.09174	1.11405	2.2579	3.42496	3.16058	4.30414	1.08614	5.50001
gene-4930539M17Rik	0	0	0	0	0	1.11405	0	0	0	0	0	0
gene-4930539N22Rik	0	0	0	0	0	0	0	0	0	0	0	0
gene-4930540E01Rik	0	0	0	0	0	0	0	0	0	0	0	0
gene-4930540M03Rik	0	0	0	0	0	0	0	0	0	0	0	0
gene-4930541O19Rik	0	0	0	0	0	0	0	0	0	0	0	0
gene-4930542C21Rik	0	0	0	0	0	0	0	0	0	0	0	0
gene-4930542D17Rik	0	0	0	0	0	0	0	0	0	0	0	0
gene-4930542M03Rik	0	0	0	0	0	0	0	0	0	0	0	0
gene-4930542N06Rik	0	0	0	0	0	0	0	0	0	0	0	0
gene-4930543D07Rik	0	0	0	0	0	0	0	0	0	0	0	0
gene-4930543E12Rik	0	0	0	0	0	0	0	0	0	0	0	0
gene-4930543I03Rik	0	0	0	0	0	0	0	0	0	0	0	0
gene-4930543I11Rik	0	0	0	0	0	0	0	0	0	0	0	0
gene-4930543N07Rik	0	0	0	0	0	0	0	0	0	0	0	0
gene-4930544D05Rik	0	0	0	0	0	0	0	0	0	0	0	0
gene-4930544F09Rik	0	0	0	0	0	0	0	0	1.05353	0	0	0
gene-4930544G11Rik	0	0	0	0	0	0	0	1.14165	0	0	0	0
gene-4930544M13Rik	0	0	0	0	0	0	0	0	0	0	0	0
gene-4930545E07Rik	0	0	0	0	0	0	0	0	0	0	0	0
gene-4930545H06Rik	0	0	0	0	0	0	0	0	0	0	0	0
gene-4930545L08Rik	0	0	0	0	0	0	0	0	0	0	0	0
gene-4930545L23Rik	0	0	0	0	0	0	0	0	0	0	0	0
gene-4930546C10Rik	0	0	0	0	1.09174	0	0	0	0	0	0	0
gene-4930546K05Rik	0	0	0	0	0	0	0	0	0	0	0	0
gene-4930547E08Rik	0	0	0	0	0	0	0	0	0	0	0	0
gene-4930547E14Rik	0	0	0	0	0	0	0	0	0	0	0	0
gene-4930547H16Rik	0	0	0	0	0	0	0	0	0	0	0	0
gene-4930548G05Rik	0	0	0	0	0	0	0	0	0	0	0	0
gene-4930548G14Rik	0	0	0	0	0	0	0	0	0	0	0	0
gene-4930548H24Rik	0	0	0	0	0	0	0	0	0	0	0	0
gene-4930548J01Rik	0	0	0	0	0	0	0	0	0	0	0	0
gene-4930548K13Rik	0	0	0	0	0	0	0	0	0	0	0	0
gene-4930549C15Rik	0	0	0	0	0	0	0	0	0	0	0	0
gene-4930549G23Rik	0	0	0	0	0	0	0	0	0	0	0	0
gene-4930549P19Rik	0	0	0	0	0	0	0	0	0	0	0	0
gene-4930550C14Rik	5.00902	4.20787	3.4164	3.44982	4.36697	2.22809	4.51581	2.28331	5.26763	2.15207	4.34456	2.2
gene-4930550C17Rik	0	0	0	0	0	0	0	0	0	0	0	0
gene-4930552N02Rik	0	0	0	0	0	0	0	0	0	0	0	0
gene-4930552P06Rik	0	0	0	0	0	0	0	0	0	0	0	0
gene-4930552P12Rik	0.834836	0.841574	0	0	0	0	0	0	0	0	0	0
gene-4930553C11Rik	0	0	0	0	0	0	0	0	0	0	0	0
gene-4930553E22Rik	0	0	0	0	0	1.11405	0	0	0	0	0	0
gene-4930553J12Rik	0	0	0	0	0	0	0	0	0	0	0	0
gene-4930553P18Rik	7.51353	6.73259	9.39511	12.0744	13.1009	10.0264	5.64476	3.42496	6.32115	5.38018	6.51683	5.50001
gene-4930554C24Rik	0	0	0	0	0	0	0	0	0	0	0	0
gene-4930554G24Rik	0	0	0	0	0	0	0	0	0	0	0	0
gene-4930554H23Rik	0	0.841574	0	0	0	0	0	0	0	1.07604	0	0
gene-4930554I06Rik	0	0	0	0	0	0	0	0	0	0	0	0
gene-4930554P06Rik	0	0	0	0	0	0	0	0	0	0	0	0
gene-4930555A03Rik	0	0	0	0	2.18349	1.11405	0	1.14165	1.05353	0	0	0
gene-4930555B11Rik	0.834836	0	0	0	0	0	0	0	0	0	0	0
gene-4930555B12Rik	0	0	0	0	0	0	0	0	0	0	0	0
gene-4930555F03Rik	1.66978	1.68316	1.70834	0.863332	0	0	4.51659	2.28379	2.10754	1.07621	0	4.40001
gene-4930555G01Rik	0	0	0	0	0	0	0	0	0	0	0	0
gene-4930555G07Rik	0	0	0	0.862454	0	0	0	0	0	0	0	0
gene-4930555G21Rik	0	0	0	0	0	0	0	0	0	0	0	0
gene-4930555K05Rik	0	0	0	0	0	0	0	0	0	0	0	0
gene-4930555K19Rik	0	0	0	0	0	0	0	0	0	0	0	0
gene-4930555M17Rik	0	0	0	0	0	0	0	0	0	0	0	0
gene-4930556A17Rik	0	0	0	0	0	0	0	0	0	0	0	0
gene-4930556C24Rik	0	0	0	0	0	0	0	0	0	0	0	0
gene-4930556G01Rik	0	0	0	0	0	0	0	0	0	0	0	0
gene-4930556I23Rik	0	0	0	0	0	0	0	0	0	0	0	0
gene-4930556J02Rik	0	0	0	0	0	0	0	0	0	0	0	0
gene-4930556L07Rik	0	0	0	0	0	1.11405	0	0	0	0	0	0
gene-4930556M19Rik	0.834849	1.68315	1.70825	1.72494	2.18351	4.45619	3.38686	5.70828	3.16058	1.07613	0	3.30002
gene-4930556N09Rik	0	0	0	0	0	0	0	0	0	0	0	0
gene-4930556N13Rik	0	0	0	0	0	0	0	0	0	0	0	0
gene-4930557B15Rik	0	0	0	0	0	0	0	0	0	0	0	0
gene-4930557F08Rik	0	0	0	0	0	0	0	0	0	0	0	0
gene-4930557F10Rik	0	0	0	0	0	0	0	0	0	0	0	0
gene-4930557J02Rik	0	0	0	0	0	0	0	0	0	0	0	0
gene-4930557K07Rik	0	0	0	0	0	0	0	0	0	0	0	0
gene-4930558C23Rik	0.834836	0	0	0	0	0	0	0	0	0	0	0
gene-4930558F17Rik	0	0	0	0	0	0	0	0	0	0	0	0
gene-4930558G05Rik	0	0	0	0	0	0	0	0	0	0	0	0
gene-4930558J18Rik	0.834836	0	0	0.862454	0	1.11405	0	0	0	0	0	0
gene-4930558K02Rik	0	0.841574	0.854263	0	1.09174	0	1.1295	0	0	1.07604	0	0
gene-4930559C10Rik	0	0	0	0	0	0	0	0	0	0	0	0
gene-4930562C15Rik	0	0	0	0	0	0	0	0	0	0	0	0
gene-4930562F07Rik	0.834836	0	0	0.862454	0	0	0	0	0	0	0	0
gene-4930562F17Rik	0	0	0	0	0	0	0	0	0	0	0	0
gene-4930563E18Rik	0	0	0	0	1.09174	0	0	0	0	0	0	1.1
gene-4930563E22Rik	21.7057	12.6236	17.082	11.2119	19.6514	16.7107	20.3211	15.9832	12.6423	16.1405	18.4644	17.6
gene-4930563F08Rik	0	0	0	0	0	0	0	0	0	0	0	0
gene-4930563H07Rik	0	0	0	0	0	0	0	0	0	0	0	0
gene-4930563I02Rik	0	0	0	0	0	0	0	0	0	0	0	0
gene-4930563J15Rik	0	0	0	0	0	0	0	0	0	0	0	0
gene-4930563M20Rik	0	0	0	0	0	0	0	0	0	0	0	0
gene-4930563M21Rik	0	0	0	0	0	0	0	0	0	0	0	0
gene-4930564C03Rik	0	0.841958	0	0	0	0	0	0	0	0	0	0
gene-4930564D02Rik	0	0	0	0	0	0	0	0	0	0	0	0
gene-4930565D16Rik	0	0	0	0	0	0	0	0	0	0	0	0
gene-4930565N06Rik	0	0	0	0	0	0	0	0	0	0	0	0
gene-4930566D17Rik	0	0	0	0	0	0	0	0	0	0	0	0
gene-4930567H12Rik	0	0.841574	0	0	0	1.11405	0	0	0	0	0	0
gene-4930567H17Rik	0	0	0	0	0	0	0	0	0	0	0	0
gene-4930567J20Rik	0	0	0	0	0	0	0	0	0	0	0	0
gene-4930567K12Rik	0	0	0	0	0	0	0	0	0	0	0	0
gene-4930567K20Rik	0	0	0	0	0	0	0	0	0	0	0	0
gene-4930568A12Rik	0	0.841574	0	0	0	0	0	0	0	0	0	0
gene-4930568A13Rik	0	0	0	0	0	0	0	0	0	0	0	0
gene-4930568D16Rik	0	0	0	0	0	0	0	0	0	0	0	0
gene-4930568E12Rik	0	0	0	0	0	0	0	0	0	0	0	0
gene-4930568G15Rik	0	0	0	0	0	0	0	0	0	0	0	1.1
gene-4930570E01Rik	0	0	0	0	0	0	0	0	0	0	0	0
gene-4930570E03Rik	0	0	0	0	0	0	1.12895	0	0	0	0	0
gene-4930570G19Rik	33.3936	35.3462	38.4346	40.5366	46.9455	65.7292	46.2871	47.9495	54.7834	54.8779	54.307	73.7001
gene-4930571K23Rik	0	0	0	0	0	0	2.2579	0	0	1.07604	0	0
gene-4930571O06Rik	0	0	0	0	0	0	0	0	0	0	0	0
gene-4930572G02Rik	0	0	0	0.862454	0	1.11405	1.12895	0	2.10705	1.07604	0	0
gene-4930572K03Rik	0	0	0	0	0	0	0	0	0	0	0	0
gene-4930572O03Rik	0	0	0	0	0	0	0	0	0	0	0	0
gene-4930572O13Rik	0	0	0	0	0	0	0	0	0	0	0	0
gene-4930573C08Rik	0	0	0	0	0	0	0	0	0	0	0	0
gene-4930573C15Rik	0	0	0	0	0	0	0	0	0	0	0	0
gene-4930573H18Rik	0	0	0	0	0	0	0	0	0	0	0	0
gene-4930573O16Rik	0	0	0	0	0	0	0	0	0	0	0	0
gene-4930577N17Rik	0.834836	1.68316	0	0	1.09182	3.34219	3.38686	1.1417	2.10717	2.15217	7.60365	4.4005
gene-4930578E11Rik	0	0	0	0	0	0	0	0	0	0	0	0
gene-4930578G10Rik	1.66967	0.842736	2.56264	1.72491	5.45894	3.34338	9.03397	5.71034	0	1.07604	2.1727	2.20024
gene-4930578I06Rik	0	0	0	0	0	0	0	0	0	0	0	0
gene-4930578L24Rik	0.834836	4.20787	5.9787	6.89964	3.27523	6.68428	3.38686	5.70827	3.16058	6.45621	0	5.50001
gene-4930578M01Rik	5.00902	2.52472	3.4164	0.862454	0	7.79833	2.2579	4.56662	1.05353	2.15207	2.17228	1.1
gene-4930578N18Rik	0	0	0	0	0	0	0	0	0	0	0	0
gene-4930579C12Rik	0	0	0	0	0	0	0	0	0	0	0	0
gene-4930579D09Rik	0	0	0	0	0	0	0	0	0	0	0	0
gene-4930579F01Rik	0	0	0	0	0	1.11405	0	0	0	0	0	0
gene-4930579G18Rik	0.834939	0	0	0	0	2.22815	0	0	0	1.07605	0	0
gene-4930579G24Rik	6.67869	5.04945	6.8328	8.62454	9.82569	3.34214	7.90266	6.84992	5.26763	6.45621	6.51683	4.40001
gene-4930579H20Rik	0	0	0	0	0	0	0	0	0	0	0	0
gene-4930579J19Rik	0	0	0	0	0	0	0	0	0	0	0	0
gene-4930579K19Rik	1.66967	0.841574	1.7082	0.862454	2.18349	1.11405	0	3.42496	2.10705	1.07604	0	1.1
gene-4930579P08Rik	0	0	0	0	0	0	0	0	0	0	0	0
gene-4930581F22Rik	11.6877	14.3068	14.5197	22.4238	15.2844	15.5967	19.1922	11.4165	11.5888	17.2166	11.9475	12.1
gene-4930583I09Rik	0	0	0	0	0	0	0	0	0	0	0	0
gene-4930583K01Rik	0	0	0	0.862454	0	0	0	1.14165	1.05353	0	0	0
gene-4930583P06Rik	0	0	0	0	0	0	0	0	0	0	0	0
gene-4930584F24Rik	0	0	0	0	0	0	0	0	0	0	0	0
gene-4930586N03Rik	0	0	0	0	0	0	0	0	0	0	0	0
gene-4930587E11Rik	0	0	0	0	0	0	0	0	0	0	0	0
gene-4930588J15Rik	0	0	0	0	0	0	1.12902	0	0	0	0	0
gene-4930588K23Rik	0	0	0	0	0	0	0	0	0	0	0	0
gene-4930589L23Rik	0	0	0	0	0	0	0	0	0	0	0	0
gene-4930590A17Rik	0	0	0	0	0	1.11405	0	0	0	0	0	0
gene-4930590J08Rik	3.33935	17.6731	10.2492	16.3866	15.2844	11.1405	22.579	15.9832	13.6958	12.9124	16.2921	11
gene-4930590L14Rik	0	0	0	0	0	0	0	0	0	0	0	0
gene-4930590L20Rik	0	0	0	0	0	0	0	0	0	0	0	0
gene-4930591A17Rik	0	0	0	0	0	0	0	0	0	0	0	0
gene-4930591E09Rik	0	0	0	0	0	0	0	0	0	0	0	0
gene-4930592A05Rik	0	0	0	0	0	1.11405	0	0	0	0	0	0
gene-4930592C13Rik	0	0	0	0	0	0	1.12895	0	0	2.15207	0	0
gene-4930592I03Rik	0	0	0	0	0	0	0	0	0	0	0	0
gene-4930593A02Rik	0	0	0	0	0	0	0	0	0	0	0	0
gene-4930593C16Rik	0	0	0	0	1.09174	0	0	0	0	0	0	0
gene-4930594C11Rik	1.66983	0	0.854406	1.72511	0	2.2283	1.12907	4.56699	3.16117	1.07605	1.08632	0
gene-4930594M22Rik	1.66964	3.3668	5.97856	4.31144	6.55046	6.68471	7.90274	4.56662	8.42807	7.53225	2.17235	3.30005
gene-4930594O21Rik	0	0	0	0	0	0	0	0	0	0	0	0
gene-4930595D18Rik	0	0	0	0	0	0	0	0	0	0	0	0
gene-4930595L18Rik	0	0	0	0	0	0	0	0	0	0	0	0
gene-4930595M18Rik	0	0	0	0	0	0	0	0	0	0	0	0
gene-4930596D02Rik	0	0	0	0	0	0	0	0	0	0	0	0
gene-4930596I21Rik	0	0	0	0	0	0	0	0	0	0	0	0
gene-4930597A21Rik	0	0	0	0	0	0	0	0	0	0	0	0
gene-4930597G03Rik	0	0	0	0	0	0	0	0	0	0	0	0
gene-4930597O21Rik	0	0	0	0	0	0	0	0	0	1.07637	0	0
gene-4930598A11Rik	0	0.841574	0	0	0	0	0	0	1.05353	0	0	0
gene-4930598F16Rik	0	0	0	0	0	0	0	0	0	0	0	0
gene-4930598N05Rik	0	0	0	0	0	0	0	0	0	0	0	0
gene-4930599N23Rik	0	0	0	0	0	0	0	0	0	1.07604	0	1.1
gene-4931400O07Rik	0	0	0	0	0	0	0	0	0	0	0	0
gene-4931402G19Rik	0	0	0	0	0	0	0	0	0	0	0	0
gene-4931403E22Rik	0.835829	0	0	0	0	0	0	0	0	0	0	0
gene-4931403G20Rik	0	0	0	0	0	0	0	0	0	0	0	0
gene-4931406B18Rik	0	0	0	0	0	0	0	0	0	0	0	0
gene-4931406C07Rik	110.198	127.076	120.428	123.331	140.834	180.475	167.085	168.964	161.189	152.797	147.714	159.501
gene-4931406H21Rik	0.835788	1.6832	0	0	0	0	0	0	0	1.07668	1.08614	0
gene-4931408C20Rik	0	0	0	0	0	0	0	0	0	0	0	0
gene-4931408D14Rik	3.33935	4.20787	5.9787	0	3.27523	1.11405	3.38686	1.14165	1.05353	0	1.08614	1.1
gene-4931413K12Rik	0	0	0	0	0	0	0	0	0	0	0	0
gene-4931414P19Rik	12.5225	10.0989	13.6656	12.9368	10.9174	17.8248	12.4185	14.8415	13.6958	4.30414	11.9475	12.1
gene-4931415C17Rik	4.17418	3.3663	9.39511	8.62454	5.45871	7.79833	3.38686	13.6998	5.26763	3.22811	11.9475	5.50001
gene-4931417E11Rik	0	0	0	0	0	0	0	0	0	0	0	0
gene-4931419H13Rik	0	0	0	0	0	0	0	0	0	0	0	0
gene-4931420L22Rik	0	0	0	0	0	0	0	0	0	0	0	0
gene-4931422A03Rik	0	0	0	0	0	0	0	0	0	0	1.08614	0
gene-4931428F04Rik	146.096	132.969	151.176	140.58	82.9725	104.72	120.798	89.049	80.0679	75.3225	81.4604	89.1001
gene-4931428L18Rik	0	0	0	0	0	0	0	0	0	0	0	0
gene-4931429L15Rik	1.66967	0.841574	0	0	1.09174	0	1.12895	0	0	0	0	1.1
gene-4931429P17Rik	0	0	0	0	0	0	0	0	0	0	0	0
gene-4931430N09Rik	0	0	0	0	0	0	0	0	0	0	0	0
gene-4931431B13Rik	0	0	0	0	0	0	0	0	0	0	0	0
gene-4931431C16Rik	0	0	0	0	0	0	0	0	0	0	0	0
gene-4931439C15Rik	0	0	0.854101	0	0	0	0	0	0	0	0	0
gene-4931440J10Rik	0	0.841574	0	0	0	1.11406	0	0	0	0	1.08614	2.20018
gene-4931440P22Rik	0.834836	1.68315	0.854101	1.72491	1.09174	0	0	0	0	0	0	0
gene-4932411N23Rik	0	0	0	0	0	0	0	0	0	0	0	0
gene-4932412D23Rik	0.834836	0.841574	1.7082	0.862454	1.09174	1.11405	0	1.14165	1.05353	3.22811	1.08614	3.3
gene-4932413F04Rik	0	0	0	0	0	0	0	0	0	0	0	0
gene-4932414J04Rik	0	0	0	0	0	0	0	0	0	0	0	0
gene-4932414N04Rik	0	0	0	0	0	0	0	1.14165	0	0	0	0
gene-4932415M13Rik	0	0	0	0	0	0	0	0	0	0	0	1.1
gene-4932416K20Rik	0	0	0	0	0	0	0	0	0	0	0	0
gene-4932429P05Rik	0	0	0	0	0	0	0	0	0	0	0	0
gene-4932431L22Rik	0	0	0	0	0	0	0	0	0	0	0	0
gene-4932431P20Rik	0	0.841647	0	0	0	0	0	0	0	0	0	0
gene-4932435O22Rik	1.66967	0	0	1.72491	1.09174	0	0	3.42497	1.05353	0	0	1.1
gene-4932437C15Rik	0	0	0	0	0	0	0	0	0	0	0	0
gene-4932438A13Rik	646.998	656.428	660.22	684.789	862.477	826.623	912.193	823.132	724.826	733.856	698.387	764.501
gene-4932438H23Rik	7.51353	15.9899	13.6656	9.487	20.7431	22.2809	18.0632	25.1164	12.6423	19.3686	13.0337	18.7
gene-4932441J04Rik	0.834836	1.68315	0	0	0	0	0	0	2.10705	0	2.17242	0
gene-4932443L11Rik	0	0	0.854443	0	2.18349	0	1.1293	1.14187	0	0	1.08626	0
gene-4932702P03Rik	0	0	0	0	0	0	0	0	0	0	0	0
gene-4933400A11Rik	0	0	0	0	0	0	0	0	0	0	0	0
gene-4933400B14Rik	0	0	0	0	0	0	0	0	0	0	0	0
gene-4933400C23Rik	0	0	0	0	1.09174	0	0	0	0	0	0	0
gene-4933400F21Rik	0	0	0	0	0	0	0	0	0	0	0	0
gene-4933400L20Rik	0	0	0	0	0	0	0	0	0	0	0	0
gene-4933401B06Rik	0	0	0	0	0	0	0	0	0	0	0	0
gene-4933401D09Rik	0	0	0	0	0	1.11405	0	0	0	0	1.08614	0
gene-4933401H06Rik	0	0	0	0	0	0	0	0	0	0	0	0
gene-4933402C05Rik	0	0	0	0	0	0	0	0	0	0	0	0
gene-4933402C06Rik	0	0	0	0	0	0	0	0	0	0	0	0
gene-4933402D24Rik	0.834836	0	1.7082	2.58736	0	0	2.2579	1.14165	0	1.07604	0	0
gene-4933402J07Rik	0	0	0	0	0	0	0	0	0	0	0	0
gene-4933402J10Rik	0	0	0	0	0	0	0	0	0	0	0	0
gene-4933402J15Rik	0	0	0	0	0	0	0	0	0	0	0	0
gene-4933402N03Rik	0	0	0	0	0	0	0	0	0	0	0	0
gene-4933402N22Rik	0	0	0	0	0	0	0	0	0	0	0	0
gene-4933403O08Rik	0	0	0	0	0	1.11405	1.12895	0	0	0	0	0
gene-4933404G15Rik	0	0	0	0	0	0	0	0	0	0	0	0
gene-4933404K08Rik	0	0.841574	0	0	0	0	0	0	0	0	0	0
gene-4933404K13Rik	0	0	0	0	0	0	0	0	0	0	0	0
gene-4933404O12Rik	90.1623	84.1574	98.2216	92.2826	66.5963	101.378	90.3162	100.466	76.9074	82.8547	71.6852	75.9001
gene-4933405D12Rik	0	0	0	0	0	0	0	0	0	0	0	0
gene-4933405E24Rik	0	0	0	0	0	0	0	0	0	0	0	0
gene-4933405L10Rik	0.834837	0	1.7082	0	2.18349	0	1.12895	0	0	0	0	1.1
gene-4933405O20Rik	0	0	0.854101	0.862454	0	0	0	1.14165	0	0	0	0
gene-4933406B17Rik	4.17418	4.20787	3.4164	2.58736	3.27523	3.34214	3.38686	3.42496	2.10705	1.07604	3.25842	4.40001
gene-4933406C10Rik	3.33935	5.04945	7.68691	2.58736	3.27523	4.45619	2.2579	2.28331	5.26763	7.53225	2.17228	4.40001
gene-4933406D12Rik	0	0	0	0	0	0	0	0	0	0	0	0
gene-4933406F09Rik	0	0	0	0	0	0	0	0	0	0	0	0
gene-4933406G16Rik	0	0	0	0	0	0	0	0	0	0	0	0
gene-4933406I18Rik	1.66968	1.6832	3.4164	3.44982	2.18349	3.34215	2.25791	2.28334	2.10705	2.15207	2.17228	0
gene-4933406J09Rik	0	1.68315	0	0	0	0	0	0	0	0	0	0
gene-4933406J10Rik	0	0	0	0	0	0	0	0	0	0	0	0
gene-4933406K04Rik	0	0	0	0	0	0	1.12895	0	0	0	0	0
gene-4933407E24Rik	0.834836	0.841574	0	0	0	0	0	0	0	1.07604	0	0
gene-4933407G14Rik	0	0	0	0	0	0	0	0	0	0	0	0
gene-4933407I05Rik	0	0	0	0	0	0	0	0	0	0	0	0
gene-4933407K13Rik	10.018	15.9899	12.8115	12.0744	16.3761	20.0528	21.4501	15.9832	18.9635	16.1405	17.3782	15.4
gene-4933407L21Rik	8.34836	4.20787	6.8328	3.44982	6.55046	7.79833	7.90266	6.84992	11.5888	7.53225	8.68911	7.70001
gene-4933407O12Rik	5.00902	6.73259	5.1246	5.17473	2.18349	10.0264	5.64476	2.28331	3.16058	5.38018	4.34456	4.40001
gene-4933408J17Rik	0	0	0	0	0	1.11405	1.12895	0	0	0	0	0
gene-4933408N05Rik	0	0	0	0	0	0	0	0	0	0	0	0
gene-4933409F18Rik	0	0	0	0	0	0	0	0	0	0	0	0
gene-4933409G03Rik	0	0	0	0	0	0	0	0	0	0	0	0
gene-4933409K07Rik	6.67869	2.52472	3.4164	6.03718	2.18349	1.11405	0	1.14165	0	0	0	1.1
gene-4933411E08Rik	0	0	0	0	2.18349	0	0	0	0	0	0	1.1
gene-4933411G06Rik	0	0	0	0	0	0	0	0	0	0	0	0
gene-4933411K16Rik	0.834836	0.841586	0	0.862454	0	1.11405	2.2579	1.14165	0	0	0	0
gene-4933412E12Rik	33.3935	31.1382	29.0394	28.461	27.2936	31.1933	39.5133	17.1248	24.2311	29.053	29.3257	12.1
gene-4933412E24Rik	0	0	0	0	0	0	0	0	0	0	0	0
gene-4933412O06Rik	5.84385	9.25732	10.2492	8.62454	12.0092	12.2545	7.90266	5.70827	3.16058	4.30414	7.60297	5.50001
gene-4933413J09Rik	0	0	0	0	0	0	0	0	0	0	1.08614	0
gene-4933413L06Rik	0	0	0	0	0	0	0	0	0	0	0	0
gene-4933414I15Rik	0	0	0	0	0	0	0	0	0	0	0	0
gene-4933416E03Rik	0	0	0	0	0	0	0	0	0	0	0	0
gene-4933416E14Rik	3.33935	0	5.1246	4.31227	0	0	1.12895	1.14165	3.16058	0	1.08614	0
gene-4933416I08Rik	0	0	0	0	0	0	0	0	0	0	0	0
gene-4933416M06Rik	0	0	0	0	0	0	0	0	0	0	0	0
gene-4933416M07Rik	0	0	0	0	0	0	0	0	0	0	0	0
gene-4933416O17Rik	0	0	0	0.862454	0	0	0	0	0	0	0	0
gene-4933417A18Rik	0	0	0	0	0	0	0	0	0	0	0	0
gene-4933417D19Rik	2.50474	0.841659	1.7082	1.72491	0	2.22809	0	0	0	0	2.17229	2.20001
gene-4933417E11Rik	0	0	0	0	0	0	1.12895	0	0	0	0	0
gene-4933417G07Rik	0	0	0	0	0	1.11486	0	0	0	0	0	0
gene-4933417O13Rik	0.834836	0	0.854105	0.862455	3.27523	0	2.2579	3.42496	0	0	1.08614	1.1
gene-4933421I07Rik	0	0	0	0	0	0	0	0	0	0	0	0
gene-4933421O10Rik	51.7599	50.4945	51.246	48.2975	69.8715	53.4743	63.2213	73.0659	52.6763	71.0184	52.1347	57.2001
gene-4933422A05Rik	0	0.841574	0	0	1.09174	0	2.2579	0	0	0	0	0
gene-4933423K11Rik	0	0	0	0	0	0	0	0	0	0	0	0
gene-4933424G05Rik	0	0	0	0	0	0	0	0	0	0	0	0
gene-4933424G06Rik	0	0	0.854119	2.58736	0	0	0	2.28331	0	0	0	0
gene-4933424L21Rik	0	0	0	0	0	0	0	0	0	0	0	0
gene-4933424M12Rik	1.66967	1.68315	1.7082	2.58736	0	0	0	1.14165	0	1.07604	0	0
gene-4933425B07Rik	0	0	0	0	0	0	0	0	0	0	0	0
gene-4933426B08Rik	0	0	0	0	0	1.11405	0	0	0	0	1.08614	0
gene-4933427D06Rik	0.834836	0	0	0	0	0	0	0	1.05353	1.07604	0	1.1
gene-4933427D14Rik	367.328	364.402	348.473	351.881	344.991	320.846	348.846	280.847	308.683	310.974	275.879	292.6
gene-4933427E11Rik	0	0	0	0	0	0	0	0	0	0	0	1.10001
gene-4933427E13Rik	0	0	0.854101	0	0	0	0	0	0	0	0	0
gene-4933427I04Rik	0	0	0	0	0	0	0	0	0	0	0	0
gene-4933427I22Rik	0.834836	0.841574	3.4164	1.72491	0	3.34214	2.2579	1.14165	2.10705	0	2.17228	0
gene-4933428C19Rik	0	0	0	0	0	0	0	0	0	0	0	0
gene-4933428G20Rik	0.834836	0	0	0.862454	0	1.11405	0	1.14165	1.05353	1.07604	1.08614	0
gene-4933428M09Rik	0	0	0	0	0	0	0	0	0	0	0	0
gene-4933429K18Rik	0	0	0	0	0	0	0	0	0	0	0	0
gene-4933429O19Rik	2.50451	3.3663	1.7082	2.58739	6.55046	5.57024	3.38686	9.13323	2.10705	2.15207	2.17228	2.2
gene-4933430H16Rik	0	0	0	0	0	0	0	0	0	0	0	0
gene-4933430I17Rik	5.00902	4.20787	0.854101	7.76209	4.36697	2.22809	4.51581	1.14165	3.16058	3.22811	4.34456	6.60001
gene-4933430M04Rik	0	0	0.854101	0	0	0	0	0	0	0	0	0
gene-4933430N04Rik	0	0	0	0	0	0	0	0	0	0	0	0
gene-4933431E20Rik	683.731	655.586	686.697	676.164	756.578	705.192	743.979	622.201	646.865	625.177	571.309	596.201
gene-4933431G14Rik	0	0	0	0	0	0	0	0	0	0	0	0
gene-4933431J24Rik	0	0	0	0	0	0	0	0	0	0	0	0
gene-4933431K23Rik	0	0	0	0	0	0	0	0	0	0	0	0
gene-4933432G23Rik	0	0	0	0	0	0	0	0	0	0	0	0
gene-4933432I03Rik	0	0	0	0	0	0	0	0	0	0	0	0
gene-4933432I09Rik	16.6967	2.52472	6.8328	2.58736	4.36697	3.34214	3.38686	4.56662	5.26763	5.38018	5.43069	1.1
gene-4933432K03Rik	0	0	0	0	0	0	0	0	0	0	0	0
gene-4933433F19Rik	0	0	0	0	0	0	0	0	0	0	0	0
gene-4933433G08Rik	0	0	0	0	0	0	0	0	0	0	0	0
gene-4933433G15Rik	0	0.841574	0	0.862454	0	0	0	0	0	0	0	0
gene-4933433G19Rik	0	0	0	0	0	0	0	0	1.05354	0	0	0
gene-4933433H22Rik	0	0	0	0	0	0	0	0	0	0	0	0
gene-4933433N18Rik	0	0	0	0	0	0	0	0	0	0	0	0
gene-4933434E20Rik	267.148	256.68	239.149	252.699	257.651	271.581	294.657	303.68	231.776	247.488	220.486	222.2
gene-4933434P08Rik	0	0	0	0	0	0	0	0	0	0	0	0
gene-4933435C09Rik	0	0	0	0	0	0	0	0	0	0	0	0
gene-4933436E23Rik	0	0	0	0	0	0	0	0	0	0	0	0
gene-4933436H12Rik	0	0	0	0	0	0	0	0	0	0	0	0
gene-4933436I01Rik	0	0	0	0	0	0	0	0	0	0	0	0
gene-4933438B17Rik	0	0	0	0	0	0	0	0	0	0	0	0
gene-4933438K21Rik	0	0	0	0	0	0	0	0	0	0	0	0
gene-4933439C10Rik	96.0068	102.673	93.097	108.669	97.1651	92.466	98.22	94.7585	68.4792	91.4631	85.805	97.9013
gene-4933439K11Rik	0	0	0	0	0	0	0	0	0	0	0	0
gene-4933440J02Rik	0	0	0	0	0	0	0	0	0	0	0	0
gene-4933440M02Rik	0	0	0.854101	0	0	1.11405	0	0	0	0	0	0
gene-4933440N22Rik	0.834836	0	0.854101	0	3.27523	1.11405	1.12895	0	2.10705	0	0	1.1
gene-5031410I06Rik	0	0	0.854101	0	0	0	0	0	0	0	0	0
gene-5031425E22Rik	44.2463	58.9121	51.2482	35.3606	48.0367	43.4515	48.5449	41.0996	50.5695	39.8135	34.7578	34.1005
gene-5031425F14Rik	0.834836	0	0	1.72491	0	0	0	0	0	0	0	0
gene-5031426D15Rik	10.0193	13.4652	12.8117	21.5614	21.8374	18.9403	16.9345	20.5498	34.7676	21.5233	22.812	35.2074
gene-5031434C07Rik	0	0	0	0	1.09177	0	0	0	0	0	2.17228	0
gene-5031434O11Rik	23.3749	31.1382	36.7263	22.4238	27.2936	22.2804	25.9659	19.4081	21.0752	17.2166	15.2091	24.2
gene-5031439G07Rik	765.545	739.744	708.049	796.908	646.312	662.858	675.113	715.817	481.461	504.661	521.347	588.501
gene-5033403F01Rik	0	0.841575	0	0	1.09174	0	1.12895	1.14165	1.05353	0	4.34463	0
gene-5033403H07Rik	0	0	0	0	0	0	0	0	0	0	0	0
gene-5033404E19Rik	0.834836	0.841574	1.7082	2.58736	0	1.11405	1.12895	3.42496	2.10705	0	1.08614	1.1
gene-5033406O09Rik	2.50451	1.68315	1.7082	0.862454	2.18349	2.22809	4.51581	2.28331	4.2141	0	1.08614	1.1
gene-5033417F24Rik	10.0181	15.1483	17.9361	8.62454	2.18349	17.8248	10.1606	21.6914	15.8029	10.7604	16.2921	11
gene-5033421B08Rik	2.50451	5.89102	5.1246	7.76209	12.0092	14.4826	16.9343	7.99158	8.4282	5.38018	11.9475	4.40001
gene-5033426O07Rik	1.66967	0.841574	0	0.862454	0	0	1.12895	0	0	1.07604	0	0
gene-5033430I15Rik	8.34836	7.57417	5.1246	6.89964	2.18349	6.68428	2.2579	5.70827	3.16058	3.22811	4.34456	4.40001
gene-5330411J11Rik	0	0	0	0	0	0	0	0	0	0	0	2.2
gene-5330413P13Rik	8.34836	6.73259	4.2705	6.03718	4.36697	7.79833	12.4185	17.1248	5.26763	7.53225	9.77525	6.60001
gene-5330416C01Rik	5.84385	2.52472	0.854101	1.72491	4.36697	5.57024	4.51581	6.84992	3.16058	5.38018	4.34456	5.50001
gene-5330425B07Rik	1.66967	0.841574	0	0.862454	1.09174	0	1.12895	0	0	0	0	1.1
gene-5330429C05Rik	0	0	3.4164	0.862454	1.09174	1.11405	3.38686	0	4.2141	2.15207	3.25842	3.3
gene-5330434G04Rik	23.3754	26.9304	21.3525	25.0112	42.578	47.904	46.287	36.5329	50.5692	48.4216	40.1871	31.9
gene-5330438D12Rik	19.2012	13.4653	11.1033	17.2492	25.1101	31.1936	18.0635	26.2583	22.124	30.129	23.8955	25.3
gene-5330439A09Rik	3.33935	1.68315	1.7082	1.72491	2.18349	3.34214	1.12895	2.28331	0	1.07604	3.25842	0
gene-5330439B14Rik	0	0	0	2.58743	0	0	0	0	0	0	0	0
gene-5330439K02Rik	0	0	0.854101	0.862459	0	1.11405	0	0	0	0	0	0
gene-5430400D12Rik	17.5316	15.9899	17.082	10.3495	16.3761	11.1405	10.1606	5.70827	8.4282	13.9885	7.60297	8.80001
gene-5430401F13Rik	0	0	0	0	0	0	0	0	0	0	0	0
gene-5430401H09Rik	0	0	0	0	0	0	0	0	0	0	0	0
gene-5430402E10Rik	0	0	0	0	0	0	0	0	0	0	0	0
gene-5430402O13Rik	0	0.841574	0.854101	2.58736	2.18349	3.34214	2.2579	1.14165	2.10705	3.22811	4.34456	2.2
gene-5430403G16Rik	13.3574	14.3068	10.2492	9.487	17.4679	17.8248	11.2895	17.1248	25.2846	20.4447	19.5505	14.3
gene-5430403N17Rik	0	0	0	0	0	0	0	0	0	0	0	0
gene-5430405H02Rik	7.51355	15.9899	13.6656	19.8365	10.9174	22.281	19.1922	13.6999	13.6959	12.9125	15.206	14.3
gene-5430416N02Rik	15.0271	21.0394	12.8115	15.5242	18.5596	11.1405	9.03162	6.84992	17.9099	10.7604	13.0337	14.3
gene-5430421F17Rik	0	1.68315	3.4164	0.862454	0	4.45619	2.2579	3.42496	0	2.15207	3.25842	1.1
gene-5430425K12Rik	0	0	0.854101	0	0	0	0	0	0	0	0	0
gene-5430427M07Rik	0	0	0	0	0	0	0	0	0	0	0	0
gene-5430428K19Rik	0	0	0	0	0	0	0	0	0	0	0	0
gene-5430431A17Rik	0	0.841574	0	1.72491	0	0	0	1.14165	0	1.07604	1.08614	0
gene-5430434I15Rik	0	0	0	0	0	0	0	0	0	0	0	0
gene-5430435K18Rik	0	0	0	0	0	0	0	0	0	0	0	0
gene-5430437J10Rik	0	0	0	0.862454	0	1.11405	1.12895	0	0	0	0	0
gene-5430440P10Rik	0	0	0	0	0	0	0	0	0	0	0	0
gene-5530400C23Rik	0	0	0	0	0	0	0	0	0	0	0	0
gene-5530401A14Rik	0.834983	0	0	0	0	0	0	0	0	0	0	0
gene-5530601H04Rik	27.5496	33.663	20.4984	24.1487	49.1284	36.7636	31.6107	30.8247	41.0875	44.1175	23.8951	34.1
gene-5730403I07Rik	0.834836	0	0	0	0	0	1.12895	0	0	0	0	0
gene-5730405A17Rik	0	0.841574	1.7082	1.72491	0	0	0	1.14165	1.05353	1.07604	0	0
gene-5730405O15Rik	1.66967	1.68315	0	0	1.09174	5.57024	0	1.14165	3.16058	2.15207	4.34456	1.1
gene-5730408K05Rik	1.09528	0	4.1598	4.31095	2.18349	2.22814	1.129	3.42496	2.10705	1.07604	2.17228	2.2
gene-5730409E04Rik	468.343	449.401	397.157	461.413	387.569	401.057	406.423	431.545	370.841	391.677	355.167	338.8
gene-5730409K12Rik	0.834836	1.68315	2.5623	0.862454	0	2.22809	2.2579	0	1.05353	1.07604	3.25842	1.1
gene-5730412P04Rik	0	0	0	0	0	0	1.12905	1.14186	0	0	0	0
gene-5730416F02Rik	0	0	0.854101	0	0	0	0	0	0	0	0	0
gene-5730419F03Rik	0	0	0	0	0	0	0	0	1.05353	0	0	0
gene-5730420D15Rik	0	0	0	0	1.09174	0	0	0	0	0	0	0
gene-5730435O14Rik	0	0	0	0	0	1.11405	0	0	0	0	0	0
gene-5730455P16Rik	429.106	444.351	426.196	476.937	596.092	551.453	561.089	550.277	528.87	540.17	575.654	535.701
gene-5730460C07Rik	0	0	0	0	0	0	0	0	0	0	0	0
gene-5730480H06Rik	8.34836	4.20787	11.9574	7.76209	7.6422	10.0266	7.90408	13.6999	7.3759	7.53337	14.121	14.3013
gene-5730488B01Rik	0	0	0	0	0	0	0	0	0	0	0	0
gene-5730507C01Rik	0	0	0.854101	0	0	0	0	0	1.05353	1.07604	0	0
gene-5730522E02Rik	6.67869	5.04945	7.68691	7.76209	3.27523	7.79833	5.64476	11.4165	10.5353	9.68432	2.17228	7.70001
gene-5730552O08Rik	0	0	0	0	0	0	2.2579	0	0	0	0	0
gene-5730596B20Rik	0	0	0	0	0	0	0	0	0	0	0	0
gene-5830408C22Rik	0	0.841885	0	0.862466	0	1.11438	0	0	0	0	0	0
gene-5830411N06Rik	0.834836	0.841574	0	0.862454	0	0	0	1.14165	0	0	0	0
gene-5830416I19Rik	0.834836	0	0.854101	0.862454	1.09174	1.11405	1.12895	0	1.05353	1.07604	0	0
gene-5830417I10Rik	53.4295	59.7519	51.246	59.5094	49.1284	52.3602	44.0291	50.2328	45.3016	52.7257	40.1871	29.7
gene-5830418P13Rik	2.50451	2.52481	1.7082	1.72491	4.36697	0	2.25803	1.14176	4.2141	0	3.25856	2.20001
gene-5830428M24Rik	0	0	0	0	1.09174	1.11405	0	0	0	0	0	0
gene-5830432E09Rik	0	0	0.854101	0	0	0	0	0	0	0	0	0
gene-5830433I10Rik	5.00903	13.4652	11.9574	8.62456	10.9174	10.0265	9.03162	4.56662	6.32115	9.68432	17.3782	9.90002
gene-5830444B04Rik	3.33935	2.52472	0.854107	0.86249	0	3.34214	4.51584	0	0	3.22811	2.17228	2.20012
gene-5830448L01Rik	5.84385	9.25732	4.2705	5.17473	2.18349	4.45619	6.77371	6.84992	12.6423	4.30414	9.77525	11
gene-5830454E08Rik	0.834836	5.89102	3.4164	4.31227	4.36697	1.11405	3.38686	2.28331	3.16058	2.15207	1.08614	5.50001
gene-5930403L14Rik	186.169	154.008	166.551	175.941	198.697	181.59	173.86	219.198	160.136	168.938	150.974	181.501
gene-5930403N24Rik	2.50451	0.841574	2.5623	1.72491	3.27523	5.57024	5.64476	3.42496	2.10705	1.07604	0	1.1
gene-5930430L01Rik	9.1832	14.3068	14.5197	11.2119	9.82569	14.4826	12.4185	15.9831	10.5353	10.7604	3.25841	9.9
gene-5930438M14Rik	3.33935	5.04945	0	0	3.27523	2.22809	1.12895	1.14165	3.16058	9.68432	4.34456	3.3
gene-6030407O03Rik	0.834836	1.68315	1.7082	0.862454	0	1.11405	0	2.28331	1.05353	1.07604	0	0
gene-6030426L16Rik	4.17418	0	1.7082	0	3.27523	3.34214	1.12895	1.14165	3.16058	1.07604	2.17228	1.1
gene-6030440G07Rik	0	0	0	0	0	0	0	0	0	0	0	0
gene-6030442E23Rik	0	0	0	0	0	0	0	0	0	0	0	0
gene-6030442K20Rik	2.50564	8.41688	5.12574	2.58736	3.27635	1.11405	4.5173	2.28445	1.05353	4.3053	1.08614	1.1
gene-6030443J06Rik	0	0.841574	0	0	1.09174	1.11405	1.12895	0	1.05353	0	0	0
gene-6030458C11Rik	223.736	244.898	240.856	244.075	275.119	268.485	249.498	246.597	232.829	266.857	225.917	261.8
gene-6030466F02Rik	0	0	0	0	0	0	1.12895	0	0	0	0	0
gene-6030468B19Rik	0	0	0	0	1.09174	0	0	0	0	0	0	0
gene-6030469F06Rik	0	0	0	0	0	0	0	0	0	0	0	0
gene-6030471H07Rik	0	0	0	0	0	0	0	0	0	0	0	0
gene-6030498E09Rik	0	0	0.854101	0.862454	0	0	1.12895	0	1.05353	0	0	0
gene-6230400D17Rik	0	0	2.5623	0.862454	0	2.22809	4.51581	1.14165	0	1.07604	2.17228	1.1
gene-6330403K07Rik	937.521	899.643	908.763	926.276	846.101	914.633	916.709	938.44	821.75	860.829	873.256	842.601
gene-6330407A03Rik	0	0	0	0	0	0	0	0	1.05353	0	0	0
gene-6330409D20Rik	1.66967	9.25732	5.97871	4.31227	3.27523	3.34214	1.12898	7.99158	5.26763	8.60833	2.1723	3.30001
gene-6330410L21Rik	2.50451	0	1.7082	1.72491	5.45871	3.34214	0	0	1.05353	2.15207	2.17228	4.40001
gene-6330415B21Rik	0	0	1.70844	1.72491	1.09174	1.11449	1.12903	1.14166	1.05353	2.15215	2.17244	1.1
gene-6330415G19Rik	8.34836	4.20787	3.4164	1.72491	10.9174	5.57024	5.64476	5.70827	7.37468	5.38018	7.60297	6.60001
gene-6330418K02Rik	7.51375	7.57425	13.6657	11.2119	7.6422	8.91238	6.77371	6.84992	7.37468	7.53225	3.25842	8.80001
gene-6330420H09Rik	26.7148	23.5641	25.623	15.5242	16.3761	20.0528	28.2238	20.5498	17.9099	18.2926	16.2921	27.5
gene-6330525I24Rik	0.834836	1.68315	0.854101	1.72491	2.18349	5.57024	5.64476	4.56662	0	0	0	0
gene-6330537M06Rik	0	0	0.854101	0	0	1.11405	0	0	0	0	1.08614	0
gene-6330549D23Rik	8.34836	6.73259	9.39511	13.7993	7.6422	10.0264	10.1606	10.2749	7.37468	12.9124	7.60297	13.2
gene-6430411K18Rik	33.3935	39.554	46.1214	31.9108	20.7431	22.2809	24.8369	22.8331	24.2328	26.9009	30.4119	23.1
gene-6430503K07Rik	0	0.841593	0.85411	0.862463	0	1.11407	0	2.28332	0	0	0	2.20001
gene-6430548M08Rik	1237.23	1144.54	1175.24	1197.09	842.825	858.93	819.619	914.465	740.628	729.552	727.713	727.101
gene-6430550D23Rik	10.018	8.41592	16.2281	5.17661	16.3762	11.1411	5.64487	7.9916	10.5357	7.53226	10.8616	5.50001
gene-6430553K19Rik	0.834836	0	0.854101	0.862454	0	0	0	0	0	0	0	0
gene-6430562O15Rik	0.83484	0	0	0	0	0	0	0	0	0	0	0
gene-6430571L13Rik	10.8529	12.6236	17.082	10.3495	6.55046	10.0264	16.9343	10.2749	11.5888	11.8364	11.9475	4.40001
gene-6430573P05Rik	4.17418	1.68315	2.56273	8.62511	1.09174	4.45619	4.51581	2.28331	5.26763	6.45636	2.17324	5.50037
gene-6430584L05Rik	5.84385	20.1978	9.39511	14.6617	13.1009	12.2545	5.64476	19.4081	14.7494	13.9885	15.2059	8.80001
gene-6430590A07Rik	1.66967	1.68318	0.854103	0	4.36698	4.45619	2.2579	1.14167	1.05355	1.07604	2.17228	0
gene-6430590A10Rik	0.834839	0.841574	0	0.862455	1.09299	1.11527	1.12895	0	0	0	0	0
gene-6430628N08Rik	1.66967	0	0.854101	0	0	0	0	0	0	0	0	1.1
gene-6430710C18Rik	0	0	0	0	0	0	0	0	0	0	0	0
gene-6530402F18Rik	83.9573	68.9379	82.8692	83.0296	75.4117	87.1787	67.5325	78.4837	54.0487	56.4845	46.0903	43.5092
gene-6530403H02Rik	3.33935	3.3663	4.2705	4.31227	6.55046	3.34214	7.90266	5.70827	1.05353	5.38018	8.68911	3.3
gene-6530409C15Rik	0.834836	2.52472	1.7082	1.72491	2.18349	1.11405	1.12895	1.14165	3.16058	2.15207	1.08614	0
gene-6530411M01Rik	1.66967	1.68315	3.4164	3.44982	2.18349	0	2.2579	2.28331	2.10705	2.15207	1.08614	0
gene-6720432D03Rik	0	0	0	0	0	0	0	0	0	0	0	0
gene-6720468P15Rik	0	0	0	1.72491	0	0	1.12895	1.14165	1.05353	1.07604	1.08614	0
gene-6720473M11Rik	0.834836	0.841574	0	1.72491	1.09174	0	1.12895	1.14165	1.05353	0	1.08614	1.1
gene-6720483E21Rik	0	1.68315	3.4164	4.31227	5.45871	1.11405	3.38686	3.42496	1.05353	1.07604	2.17228	2.2
gene-6720489N17Rik	33.3935	21.0394	29.8935	31.0484	30.5688	30.0793	38.3844	27.3997	40.034	53.8018	32.5842	34.1
gene-6820408C15Rik	10.018	21.8809	17.9361	16.3866	16.3761	16.7107	16.9343	14.8415	15.8029	8.60829	10.8614	15.4
gene-6820426E19Rik	0	0	0	0	0	0	0	0	0	0	0	0
gene-6820431F20Rik	18.3664	20.1978	27.3312	25.0112	30.5688	34.5355	29.3528	34.2496	36.8734	26.9009	31.498	23.1
gene-7330404K18Rik	0	0	0	0	0	0	0	0	0	0	0	0
gene-7420426K07Rik	0	0	0	0	0	0	0	0	0	0	0	0
gene-7420700N18Rik	0	0	0	0	0	0	0	0	0	0	0	0
gene-7420701I03Rik	0	0	0	0	0	0	0	0	0	0	0	0
gene-7530416G11Rik	0	0	0	0	0	0	0	0	0	0	0	0
gene-7530428D23Rik	1.66967	0	0.854101	0	1.09174	0	1.12895	0	1.05353	0	0	0
gene-7630403G23Rik	0.834836	0.841574	0.854101	3.44982	4.36697	6.68428	7.90266	4.56662	4.2141	2.15207	0	3.3
gene-8030423F21Rik	0	0	1.7082	0.862454	0	0	1.12895	1.14165	1.05353	0	1.08614	0
gene-8030423J24Rik	0	0	0.854101	0.862454	0	0	0	0	0	0	1.08614	0
gene-8030431J09Rik	2.50451	5.89102	5.9787	6.03718	8.73394	3.34214	5.64476	5.70827	15.8029	5.38018	7.60297	9.90001
gene-8030442B05Rik	1.66967	0.841574	0	0	0	1.11405	0	0	0	0	1.08614	0
gene-8030443G20Rik	0	0	0	0	0	0	0	0	0	0	0	0
gene-8030451A03Rik	0	0	0	0	0	0	0	0	0	0	0	0
gene-8030451O07Rik	0	0	0	0	0	0	0	0	0	0	0	0
gene-8030453O22Rik	9.1833	10.0991	16.2279	13.7994	6.55062	4.45629	9.03187	10.2752	15.8031	8.60829	17.3785	13.2002
gene-8030455M16Rik	0	0	0	0	0	0	0	0	2.10705	0	0	0
gene-8030462N17Rik	244.607	217.968	234.878	222.513	262.018	277.398	254.014	253.447	221.24	229.196	261.759	259.6
gene-8030474K03Rik	0	0	0.854101	0	0	0	0	0	0	0	0	0
gene-8430415O14Rik	0	0	0	0.862454	0	1.11405	0	0	0	0	0	0
gene-8430419K02Rik	0.834836	0	0	0	0	0	0	0	0	0	0	0
gene-8430422H06Rik	0	0	0	0	0	0	0	0	0	0	0	0
gene-8430423G03Rik	0	0	0	0	0	0	0	0	0	0	0	0
gene-8430426J06Rik	0.834836	0.841574	2.5623	1.72491	1.09174	0	1.12895	2.28331	0	0	0	0
gene-8430429K09Rik	30.0541	21.0394	17.9362	28.461	39.3028	35.6495	40.6433	45.6662	31.6054	33.3583	31.4982	31.9006
gene-8430430B14Rik	0	0	0	0	0	0	0	0	0	0	0	0
gene-8430431K14Rik	2.50451	1.68315	1.7082	0	4.36697	2.22809	0	1.14165	2.10705	7.53225	4.34456	2.2
gene-8430432A02Rik	2.50451	0.841604	0	0.862455	0	4.45619	2.2579	5.70832	4.21411	2.15214	4.34456	3.30001
gene-8430436N08Rik	0	0	0	0	0	0	0	0	0	0	0	0
gene-8430437L04Rik	0	0	0	0	0	0	0	0	0	0	0	0
gene-9030025P20Rik	3.33935	9.25732	2.5623	6.89964	4.36697	7.79833	4.51581	5.70827	3.16058	2.15207	4.34456	5.50001
gene-9030204H09Rik	0	0	0	0	0	0	0	0	0	0	0	0
gene-9030404E10Rik	0	0	0	0	0	1.11405	0	0	0	0	0	0
gene-9030607J07Rik	0	0	0	0	0	0	0	0	0	0	0	0
gene-9030607L20Rik	5.00902	4.20787	3.4164	1.72491	6.55046	3.34214	4.51581	5.70827	8.4282	5.38018	2.17228	2.2
gene-9030612E09Rik	3.33935	2.52474	4.2705	3.44982	5.45874	6.68428	6.77372	1.14165	2.10706	5.38018	1.08614	4.40001
gene-9030616G12Rik	0	0	0	0	0	0	0	0	0	0	0	0
gene-9030619P08Rik	0	0	0	0	0	0	0	0	0	0	0	0
gene-9030622O22Rik	0	0	0	0	0	0	0	0	0	0	0	0
gene-9030624G23Rik	9.1832	6.73259	6.8328	6.03718	4.36697	3.34214	12.4185	2.28331	8.4282	8.60829	3.25842	5.50001
gene-9030625G05Rik	0	0	0	0	0	0	0	0	0	0	0	0
gene-9130001E16Rik	0	0	0	0	0	0	0	0	0	0	0	0
gene-9130002K18Rik	12.5225	17.674	11.9581	12.0751	18.5606	14.4836	13.5484	17.1258	17.9109	27.9779	30.4128	33.001
gene-9130008F23Rik	0	1.68315	1.7082	0.862454	3.27523	0	2.2579	1.14165	2.10705	1.07604	0	1.1
gene-9130015A21Rik	0.834836	0	0	0	0	0	0	0	0	0	1.08614	0
gene-9130015G15Rik	0	0	0	0	1.09174	0	1.12902	0	0	1.07605	0	0
gene-9130015L21Rik	0	0	0	0	0	0	0	0	0	0	0	0
gene-9130019O22Rik	11.7105	9.21897	15.2709	9.56054	15.8467	14.2053	14.0139	9.86921	3.5748	12.8179	10.8614	7.50958
gene-9130019P16Rik	2.50451	0	0.854101	0	1.09174	2.22838	1.12895	1.14165	1.05353	0	2.17228	3.3
gene-9130023H24Rik	15.0271	23.5641	12.8115	12.0744	24.0183	23.395	18.0632	31.9663	10.5353	13.9885	20.6366	19.8
gene-9130024F11Rik	10.018	11.7832	12.8123	11.212	7.64259	11.1405	9.03206	7.99164	18.9644	22.5968	31.4981	25.3015
gene-9130204K15Rik	0	0	0	0	0	0	0	0	0	0	0	0
gene-9130209A04Rik	0	0	0	0	1.09174	0	0	1.14165	0	0	0	0
gene-9130213A22Rik	5.84391	5.891	4.2705	6.03718	3.27523	3.34214	3.38686	7.99158	7.37466	4.30414	3.25842	4.40001
gene-9130214F15Rik	0	0	0	0	0	0	0	0	0	0	0	1.1
gene-9130221F21Rik	0	0	0	0	0	0	0	0	0	0	0	0
gene-9130221H12Rik	15.7651	33.4151	18.1207	21.3317	17.1947	15.0708	23.143	21.5887	16.3825	20.7923	20.7078	20.9221
gene-9130227L01Rik	0	0	0.854101	0	1.09174	0	1.12895	1.14165	0	0	1.08614	1.1
gene-9130230L23Rik	0	0	0	0	0	0	0	0	0	0	0	0
gene-9130401M01Rik	80.1443	81.6327	112.741	97.4574	76.422	73.5271	89.1872	75.3492	72.6933	62.4101	59.7376	47.3001
gene-9130409I23Rik	0	0	0	0	0	0	0	0	0	0	0	0
gene-9130410C08Rik	0	0	0	0	0	0	1.12895	0	0	0	0	0
gene-9230009I02Rik	1.66967	3.3663	0	0.862454	1.09174	4.45619	1.12895	0	3.16058	2.15207	3.25842	0
gene-9230019H11Rik	0	0	0	0	0	0	0	0	0	0	0	0
gene-9230020A06Rik	0	0	0	0	0	0	0	0	0	0	0	0
gene-9230102K24Rik	0	0.841574	0	0	0	1.11405	1.12895	3.42496	1.05353	0	2.17228	0
gene-9230102O04Rik	0	0	0	0	0	0	0	0	0	0	0	0
gene-9230104M06Rik	0	0	0	0	0	0	0	0	0	0	0	0
gene-9230105E05Rik	0	0	0	0	0	0	0	0	0	0	0	0
gene-9230110K08Rik	0	0	0	0.85671	0	1.11438	0	0	0	0	0	0
gene-9230112D13Rik	0	0	0	0	0	0	0	0	0	0	0	0
gene-9230112J17Rik	3.33949	4.20787	8.54101	8.62472	7.64232	11.1405	9.03115	3.42514	12.6423	1.07606	6.51683	6.60001
gene-9230114K14Rik	6.67869	3.3663	3.4164	6.89964	5.45871	11.1405	4.51581	4.56662	2.10705	3.22811	4.34456	4.40001
gene-9230116L04Rik	0	0	0	0	0	0	0	0	1.05353	1.07604	0	0
gene-9230116N13Rik	1.66969	1.68315	0.854101	0	5.45871	2.22809	3.38687	1.14165	3.16058	0	0	2.2
gene-9230117E06Rik	0	0	0	0	0	0	0	0	0	0	0	0
gene-9330020H09Rik	7.51353	7.57417	5.9787	6.89964	8.73394	11.1405	9.03162	5.70827	7.37468	6.45621	7.60297	4.40001
gene-9330102E08Rik	207.039	219.651	200.714	218.201	218.349	211.669	212.243	197.506	185.421	199.067	186.816	180.4
gene-9330104G04Rik	29.2193	21.0394	23.0607	18.974	6.55046	14.4826	13.5474	15.9832	8.4282	11.8364	10.8614	12.1
gene-9330111N05Rik	0	0	0	3.44982	2.18349	1.11405	1.12895	0	1.05353	0	0	0
gene-9330117O12Rik	5.00902	10.9405	3.4164	10.3495	9.82569	11.1405	10.1606	22.8331	7.37468	1.07604	7.60297	7.70001
gene-9330133O14Rik	24.2103	24.4057	25.623	24.1487	21.8349	26.7371	23.708	21.6914	21.0705	25.8249	13.0337	15.4
gene-9330136K24Rik	5.84385	3.3663	6.8328	6.03733	7.6422	10.0264	9.03162	15.9832	6.32115	9.68432	7.60308	3.3
gene-9330151L19Rik	111.033	121.187	117.866	116.432	138.652	131.458	149.022	124.44	151.708	163.557	178.127	155.1
gene-9330154J02Rik	3.3394	3.36603	3.41641	0.862341	5.45872	1.11405	1.12882	3.42497	4.21391	2.15207	4.34426	3.29981
gene-9330158H04Rik	2.50451	1.68315	0.854154	0	0	1.11405	0	2.28331	0	0	1.08614	1.1
gene-9330159F19Rik	740.194	705.235	750.921	744.981	820.582	822.321	806.687	880.167	816.04	880.791	825.758	840.732
gene-9330159H11Rik	18.3681	21.0394	19.6447	13.8022	9.82581	16.7107	7.90482	14.8416	43.1961	39.8151	27.1571	53.9001
gene-9330159M07Rik	6.67869	5.04945	4.2705	2.58736	9.82569	8.91238	7.90266	5.70827	9.48173	7.53225	6.51683	5.50001
gene-9330162012Rik	9.1832	16.8315	5.1246	14.6617	10.9174	3.34214	10.1606	5.70827	11.5888	5.38018	10.8614	11
gene-9330162B11Rik	0	0	0	0	0	0	0	0	0	0	0	0
gene-9330175E14Rik	0	0	0	0	0	0	0	1.14165	0	0	0	0
gene-9330175M20Rik	0	0	0	1.72491	1.09174	0	1.12895	1.14165	0	0	0	0
gene-9330178D15Rik	0	0	0	0	0	0	0	0	0	0	0	0
gene-9330179D12Rik	13.3574	8.41574	5.9787	11.2114	14.1927	12.2545	12.4185	5.70827	13.6964	18.2927	9.77537	7.70008
gene-9330182O14Rik	0	0	0	0	0	0	0	0	0	0	0	0
gene-9330188P03Rik	2.50451	0.841574	3.4164	2.58736	1.09174	2.22809	4.51581	6.84992	1.05353	2.15207	1.08614	1.1
gene-9330198I05Rik	0.834836	1.68315	3.4164	1.72491	4.36697	4.45619	3.38686	3.42496	3.16058	3.22811	2.17228	3.3
gene-9330198N18Rik	0	0	0.854103	1.72491	1.09174	0	0	0	1.05353	0	0	1.1
gene-9330199G10Rik	0.834836	3.3663	1.7082	0.862454	2.18349	6.68428	7.90266	4.56662	7.37468	6.45621	2.17228	3.3
gene-9430014N10Rik	0	0	0	1.72491	0	0	0	0	0	0	0	0
gene-9430015G10Rik	103.52	129.602	117.012	118.156	100.44	84.6676	93.703	85.624	80.0679	64.5621	86.8911	91.3001
gene-9430018G01Rik	0	0	0	0	0	0	0	0	0	0	0	0
gene-9430019J16Rik	0	0	0	0	0	0	0	0	0	0	0	0
gene-9430021M05Rik	40.907	43.7619	46.9757	37.9481	37.1193	34.5355	39.5133	42.2412	43.1953	43.0415	43.4457	44.0001
gene-9430024E24Rik	0	0	0.854101	0	0	0	3.38686	0	0	0	0	0
gene-9430037G07Rik	3.33935	0.841574	4.2705	4.31227	6.55046	8.91238	3.38686	4.56662	2.10705	8.60829	2.17228	3.3
gene-9430038I01Rik	6.67869	3.3663	8.54101	8.62454	7.6422	10.0264	9.03162	2.28331	4.2141	2.15207	4.34456	4.40001
gene-9430041J12Rik	7.51353	10.0989	13.6656	9.48702	8.73414	3.34214	5.65211	2.28347	4.21426	9.68433	8.68911	4.40001
gene-9430053O09Rik	30.8889	35.3461	39.2886	28.4609	31.6605	37.8775	34.9975	42.2412	26.3381	34.4331	44.5317	30.8
gene-9430060I03Rik	0.834836	0	2.5623	0.862455	0	1.11405	0	1.14165	2.10705	0	0	1.1
gene-9430062P05Rik	0	0.841574	0.854102	0	0	3.34215	1.12896	1.14166	0	0	0	0
gene-9430065F17Rik	4.17418	5.04945	4.2705	2.58736	5.45871	7.79833	9.03162	4.56662	6.32115	6.45621	7.60297	7.70001
gene-9430069I07Rik	0	0	0	0	0	0	0	0	0	0	0	0
gene-9430078G10Rik	0.834836	0.841574	0	0.864041	0	2.23017	1.12895	0	0	1.07738	0	0
gene-9430078K24Rik	0	0	0	0.862454	0	0	0	0	0	0	0	0
gene-9430083A17Rik	6.67869	8.41574	7.68691	14.6617	7.6422	10.0264	18.0632	11.4165	7.37481	10.7606	15.206	14.3
gene-9430083M05Rik	0	0.841699	0	0.862454	0	0	1.12895	0	0	2.15207	0	0
gene-9430085M18Rik	6.67869	10.0989	1.7082	11.2119	4.36697	1.11405	5.64476	4.56662	3.16058	3.22811	4.34456	5.50001
gene-9430091E24Rik	6.67869	12.6236	9.39511	12.0744	19.6514	17.8248	16.9343	10.2749	8.4282	9.68432	14.1198	16.5
gene-9430097D07Rik	1.66967	0.841574	2.5623	0	1.09174	1.11405	0	1.14165	1.05353	0	0	0
gene-9530002B09Rik	0	0	0	0	0	0	0	0	0	0	0	0
gene-9530003J23Rik	0	0	0	0	0	0	0	0	0	0	0	0
gene-9530014B07Rik	0	0	0	0	0	0	0	0	0	0	0	0
gene-9530018F02Rik	1.66968	4.20849	3.41641	6.03779	7.6432	1.11406	5.64479	7.99158	5.26841	5.3803	5.43069	0
gene-9530020I12Rik	0	0.841574	0	0	2.18349	2.22809	1.12895	1.14165	0	0	1.08614	0
gene-9530026F06Rik	0	0	0	0	0	0	0	0	0	0	0	0
gene-9530026P05Rik	1.66975	1.68373	0.854476	0.862472	4.36697	6.68436	3.38702	3.42501	0	2.15224	3.2585	1.10015
gene-9530027J09Rik	0	0.841574	0	0	0	0	0	0	0	1.07604	0	0
gene-9530034E10Rik	0	0	0	0	0	0	0	0	0	0	0	0
gene-9530036M11Rik	0	0	0.854101	0	0	1.11433	0	0	0	0	0	0
gene-9530036O11Rik	0	0.841574	0.854104	1.72492	2.18349	1.11405	0	0	1.05353	2.15207	0	0
gene-9530047P18Rik	0	0	0	0	0	0	0	0	0	0	0	0
gene-9530050K03Rik	0	0	0	0	0	0	0	0	0	0	0	0
gene-9530051G07Rik	6.67869	4.20787	2.5623	1.72491	5.45871	6.68428	6.77371	5.70827	4.2141	2.15207	4.34456	5.50001
gene-9530052C20Rik	4.17418	3.3663	1.7082	2.58736	6.55046	1.11405	1.12895	4.56662	3.16058	1.07604	4.34456	2.2
gene-9530052E02Rik	4.17418	2.52472	2.5623	0.862454	3.27523	3.34214	6.77371	3.42496	3.16058	5.38018	3.25842	2.2
gene-9530053A07Rik	1.66967	0.841574	0.854101	0	1.09174	0	0	0	0	0	0	0
gene-9530057J20Rik	0.834836	3.3663	3.4164	6.03718	3.27523	2.22809	4.51581	2.28331	2.10705	3.22811	2.17228	3.3
gene-9530059O14Rik	3.33935	5.04945	2.5623	2.58736	1.09174	0	3.38686	1.14165	4.2141	6.45621	0	6.60001
gene-9530062K07Rik	3.33935	10.0989	4.2705	6.89964	5.45871	8.91238	6.77371	10.2749	9.48173	9.68432	8.68911	9.90001
gene-9530068E07Rik	431.61	423.312	455.236	476.937	533.862	532.514	537.381	512.603	428.785	441.175	415.991	437.801
gene-9530077C05Rik	74.3004	69.8501	58.9329	56.0595	68.7794	66.8428	84.6714	69.6402	62.158	60.258	60.8237	52.7995
gene-9530080O11Rik	19.2012	10.099	12.8115	11.2119	14.1927	11.1405	10.1606	19.4092	15.804	19.3686	16.2921	24.2
gene-9530082P21Rik	5.84385	8.41574	4.2705	6.89964	6.55046	4.45619	7.90266	7.99158	8.4282	4.30414	4.34456	1.1
gene-9530091C08Rik	7.51353	3.3663	11.9574	5.17473	7.6422	3.34214	7.90267	3.42496	11.5888	9.68443	10.8614	12.1
gene-9630001P10Rik	6.67869	5.04945	5.9787	2.58736	5.45871	8.91238	5.64476	7.99158	9.48173	7.53225	6.51683	9.90001
gene-9630002D21Rik	2.50451	3.3663	1.7082	2.58736	1.09174	1.11405	2.2579	2.28331	6.32115	0	2.17228	3.3
gene-9630009A06Rik	10.018	5.04945	5.12539	2.58796	13.1009	12.2545	2.2579	6.84992	5.26763	3.22811	6.51683	4.40001
gene-9630013A20Rik	4.17418	5.04945	2.56237	1.72491	3.27523	5.57045	4.51581	3.42496	2.10705	5.3802	5.43069	5.50063
gene-9630013D21Rik	0.834836	0	0.854101	0	0	0	0	0	0	1.07604	0	0
gene-9630013K17Rik	0	0	0	0	0	0	0	1.14165	0	0	0	0
gene-9630015K15Rik	0	0	0	0	0	0	0	0	0	0	0	0
gene-9630025h16rik	0	0	0	0	0	0	0	0	0	0	0	0
gene-9630028B13Rik	5.00902	3.3663	0.854101	2.58736	4.36697	7.79833	7.90266	4.56662	2.10705	1.07604	1.08614	2.2
gene-9630028H03Rik	0	0	0	0	0	0	0	0	0	0	0	0
gene-9630028I04Rik	0	0	1.7082	1.72491	1.09174	2.22809	0	1.14165	0	0	1.08614	2.2
gene-9830107B12Rik	0	0	0	0	0	0	0	0	0	0	0	0
gene-9830132P13Rik	0	0	0	0	0	0	0	0	0	0	0	0
gene-9830166K06Rik	13.3574	7.57417	13.6656	8.62454	9.82569	8.91238	16.9343	10.2749	8.4282	8.60829	14.1198	11
gene-9930012K11Rik	6.67869	2.52472	5.1246	5.17473	4.36697	6.68428	4.51581	3.42496	9.48173	3.22811	1.08614	4.40001
gene-9930014A18Rik	17.5316	13.4652	6.83281	12.9368	17.4679	15.5967	19.1922	17.1248	8.42822	6.45623	13.0337	9.90003
gene-9930021J03Rik	380.685	389.649	398.865	400.179	561.156	529.172	566.734	568.544	430.892	381.993	486.59	470.801
gene-9930038B18Rik	0	0	0	0	0	0	0	0	0	0	0	0
gene-9930104L06Rik	102.685	101.83	78.5773	94.0075	99.3486	111.405	95.9609	98.1822	81.1215	87.1589	83.6327	75.9001
gene-9930111H07Rik	0	0	0	0	0	0	0	0	0	0	0	0
gene-9930111J21Rik1	4.17418	0.841574	0	0	0	2.22809	3.38686	2.28331	0	3.22811	0	1.14208
gene-9930111J21Rik2	0	0	0	0	0	0	0	0	0	0	0	0
gene-A030001D20Rik	31.7238	39.554	32.4558	32.7733	40.3945	28.9652	36.1265	31.9663	33.7128	29.053	27.1535	22
gene-A030010E16Rik	0.834836	1.68315	0.854101	0.862454	2.18349	2.22809	0	2.28331	0	2.15207	2.17228	5.50001
gene-A130010J15Rik	48.4205	39.554	46.1214	50.8848	52.4037	66.8428	42.9002	54.7994	47.4087	48.4216	46.704	34.1
gene-A130030D18Rik	0	0	0	0	0	0	0	0	0	0	0	0
gene-A130051J06Rik	0	0.841694	1.7082	1.72491	2.18349	0	1.1293	1.14165	0	0	1.08631	1.1
gene-A130077B15Rik	2.50451	2.52472	2.5623	6.03718	5.45871	8.91238	6.77371	5.70827	2.10705	4.30414	5.43069	3.3
gene-A1bg	0	0	0	0.862454	0	0	0	0	0	0	0	0
gene-A1cf	0	0	0	0	0	0	0	0	0	0	0	0
gene-A230001M10Rik	12.5225	15.1483	14.5197	14.6617	21.8349	18.9388	16.9343	25.1164	8.4282	17.2166	13.0337	5.50001
gene-A230004M16Rik	0	0	0	0	0	0	0	0	0	0	0	0
gene-A230006K03Rik	252.955	233.958	216.942	251.837	288.22	216.125	272.077	283.13	424.571	361.548	407.302	383.9
gene-A230009B12Rik	5.84391	4.2081	8.54102	12.0744	13.1009	6.68428	7.90267	20.5499	6.3212	3.22823	11.9478	14.3
gene-A230020J21Rik	0	0	0	0	0	1.11405	0	0	0	0	0	1.1
gene-A230028O05Rik	0	0.841574	0	1.72491	3.27523	1.11405	3.38686	0	2.10705	1.07604	2.17228	0
gene-A230045G11Rik	26.7148	27.772	26.4771	25.8736	29.4771	21.1669	31.6107	33.108	24.2311	25.8249	16.2921	25.3
gene-A230051N06Rik	3.33935	8.41574	3.4164	2.58736	4.36697	6.68428	2.2579	6.84992	2.10705	3.22811	3.25842	7.70001
gene-A230054N11Rik	0	0	0	0	0	0	0	0	0	0	0	0
gene-A230056J06Rik	8.34836	5.89102	4.2705	6.89964	9.82569	4.45619	13.5474	14.8415	8.4282	8.60829	5.43069	3.3
gene-A230056P14Rik	10.018	13.4652	10.2492	16.3866	17.4679	11.1405	9.03162	13.6998	6.32115	18.2926	10.8614	14.3
gene-A230057D06Rik	43.4115	42.9203	43.5591	43.1227	64.4128	60.1585	49.6739	67.3576	57.9439	47.3456	56.4792	57.2001
gene-A230070E04Rik	54.2644	46.2866	64.0575	53.4722	30.5688	40.1057	47.416	33.108	65.3186	62.4101	60.8238	77.0001
gene-A230072C01Rik	60.1082	55.5439	46.9756	56.9221	72.055	50.1319	62.0924	73.0659	58.9974	65.6382	61.9099	49.5001
gene-A230072E10Rik	2.50458	1.68315	0	1.72491	3.27537	7.79833	4.51581	3.42509	3.16062	3.22815	6.51683	0
gene-A230072I06Rik	0	0	0	0	0	0	0	0	0	0	0	0
gene-A230077H06Rik	69.2916	69.8507	66.62	52.6098	79.6973	89.1238	81.2846	87.9074	74.8003	81.7787	72.7713	78.1001
gene-A230083G16Rik	5.00902	1.68315	3.4164	0.862454	6.55046	1.11405	2.2579	1.14165	0	0	0	0
gene-A230087F16Rik	18.3664	17.6731	14.5197	16.3862	13.1	4.45619	12.4186	6.84992	6.32115	7.53225	13.0337	5.50044
gene-A230098N10Rik	0	0	0	0	0	0	0	0	0	0	0	0
gene-A230103J11Rik	4.17452	18.515	11.1033	7.76257	7.64223	4.45622	5.64523	6.84997	10.5359	7.53231	6.51686	5.5002
gene-A230103O09Rik	0	0	0	0	0	0	1.12895	0	0	0	0	1.1
gene-A230107N01Rik	10.8529	10.0989	12.8115	9.487	25.1101	12.2545	14.6764	17.1248	14.7494	15.0645	24.9812	19.8
gene-A230108P19Rik	0	0	0	0	0	0	1.12895	0	0	0	0	0
gene-A26c2	0	0	0	0	0	0	0	0	0	0	1.08614	0
gene-A26c3	0	0	0	0	0	0	0	0	0	0	0	0
gene-A2m	29.2193	37.0293	16.2279	31.9108	96.0734	111.405	85.8004	105.032	52.6763	38.7373	35.8426	44.0001
gene-A2ml1	41.7418	47.1282	46.1214	39.6729	61.1376	37.8776	39.5133	39.9579	40.034	52.7257	45.6178	61.6001
gene-A330001L22Rik	2.50451	2.52472	2.5623	1.72491	7.6422	4.45619	2.2579	2.28331	1.05353	1.07604	1.08614	1.1
gene-A330008L17Rik	0.834847	0.841574	0	0	0	0	0	0	1.05353	1.0762	2.17228	1.10001
gene-A330009N23Rik	33.3927	40.3956	35.8722	44.8476	28.3853	27.8512	19.1919	31.9663	21.0705	23.6728	24.9808	18.7
gene-A330015K06Rik	2.50568	3.36774	3.41756	2.58881	3.27668	1.11602	2.25934	6.8514	4.21553	3.22926	3.26033	3.30197
gene-A330023F24Rik	740.5	715.338	716.59	717.562	948.725	876.755	907.678	848.249	899.711	851.144	834.155	821.701
gene-A330032B11Rik	0.835229	0	4.27052	0.862545	1.09174	1.11409	1.12895	2.28341	3.16062	1.07606	0	0
gene-A330032P22Rik	0.834836	0	0	0	0	1.1141	0	0	1.05357	0	0	1.10007
gene-A330033J07Rik	0	0.841574	1.7082	0.862454	3.27523	0	0	1.14165	0	1.07604	0	1.1
gene-A330035P11Rik	2.5046	3.3664	0.854247	2.58746	1.0919	2.2282	1.1291	2.28346	3.16067	1.07613	1.08624	3.30011
gene-A330040F15Rik	0	0	0	0	0	0	0	0	0	0	0	0
gene-A330041J22Rik	12.523	8.41606	5.97903	8.62486	14.193	12.2549	10.1609	5.70863	8.4293	13.9899	8.6895	15.4011
gene-A330048O09Rik	5.84385	6.73259	6.8328	7.76209	14.1927	15.5967	6.77371	17.1248	9.48173	10.7604	7.60297	8.80001
gene-A330049N07Rik	3.33935	1.68315	7.68691	2.58736	15.2844	15.5967	14.6764	15.9832	6.32115	1.07604	3.25842	7.70001
gene-A330069E16Rik	0.834836	5.04945	3.4164	3.44982	3.27523	3.34214	2.2579	1.14165	4.2141	4.30414	5.43069	1.1
gene-A330069K06Rik	5.00902	4.20787	1.7082	6.03718	6.55046	5.57024	4.51581	7.99158	2.10705	3.22811	3.25842	3.3
gene-A330070K13Rik	1.66967	5.89102	3.4164	5.17482	3.27523	3.34214	2.2579	3.42497	1.05354	3.22811	1.08641	1.1
gene-A330074K22Rik	4.17418	9.25732	12.8115	6.03718	4.36697	3.34214	10.1606	4.56662	4.2141	4.30414	1.08614	2.2
gene-A330076C08Rik	3.33935	2.52472	7.68691	0.862454	2.18349	4.45619	3.38686	2.28331	6.32115	1.07604	4.34456	0
gene-A330076H08Rik	5.84385	9.25732	9.39511	13.7993	13.1009	10.0264	10.1606	7.99158	10.5353	10.7604	16.2921	27.5
gene-A330093E20Rik	0.83484	0	2.56234	0	2.18349	1.11413	2.25808	3.42496	2.10705	1.07604	4.34458	0
gene-A330094K24Rik	1.66967	0	0.854101	0.862454	0	1.11405	0	0	0	0	0	0
gene-A330102I10Rik	10.8529	17.6731	19.6443	12.0744	15.2844	16.7107	11.2895	21.6914	10.5353	12.9124	14.1198	16.5
gene-A3galt2	2.50451	5.04945	3.4164	2.58736	2.18349	3.34214	4.51581	2.28331	0	2.15207	1.08614	0
gene-A430005L14Rik	55.934	59.7518	62.3493	54.3346	37.1193	56.8164	44.0291	38.8162	37.9269	27.9769	36.9287	40.7001
gene-A430010J10Rik	0.834836	2.52472	1.7082	0	3.27523	1.11405	5.64476	1.14165	1.05353	1.07604	1.08614	2.2
gene-A430018G15Rik	7.51359	6.73326	9.39511	6.03718	5.45991	7.79834	15.8053	6.84992	7.3747	9.68442	7.60429	6.60015
gene-A430027H14Rik	2.50459	4.20787	1.7082	3.44982	9.8257	6.68468	2.25811	4.56662	0	1.07606	0	2.20005
gene-A430033K04Rik	101.015	87.5237	78.5773	83.6581	97.1651	110.291	123.056	93.6156	71.6397	81.7787	84.7188	83.6001
gene-A430035B10Rik	9.1832	6.73259	10.2492	9.487	10.9174	5.57024	20.3211	11.4165	15.8029	12.9124	8.68911	6.60001
gene-A430046D13Rik	67.6217	91.7316	87.1183	78.4834	73.1468	77.9833	84.6714	84.4824	69.5327	77.4746	77.1159	64.9001
gene-A430048G15Rik	0	0	0	0	0	0	0	0	0	0	0	0
gene-A430057M04Rik	5.00902	1.68315	1.7082	3.44982	1.09174	3.34214	2.2579	1.14165	3.16058	2.15207	0	2.2
gene-A430060F13Rik	0	0	0	0	1.09174	0	0	0	0	0	0	0
gene-A430078I02Rik	0.834868	0.841574	1.70825	0.862454	2.18353	0	0	1.14179	0	1.07604	1.08614	0
gene-A430085M09Rik	0	0	0	0	0	0	0	0	0	0	0	0
gene-A430088P11Rik	0	0	0	0	0	0	0	0	0	0	0	0
gene-A430090L17Rik	0	0	0	0	0	0	0	0	0	0	0	0
gene-A430093F15Rik	0	0.841574	0.854101	0	1.09174	0	0	0	1.05353	1.07604	1.08614	1.1
gene-A430102A20Rik	0	0	0	0	0	0	0	0	0	0	0	1.10003
gene-A430105J06Rik	2.50451	2.52472	5.1246	3.44982	3.27523	1.11404	4.51581	7.99158	4.2141	1.07603	3.25842	1.1
gene-A430108G06Rik	6.68103	8.41695	4.2705	3.44982	7.64234	6.68934	9.03375	3.42706	6.32524	4.30495	9.77527	14.3007
gene-A4galt	14.1922	9.25732	9.39511	12.9368	9.82569	11.1405	11.2895	9.13323	2.10705	8.60829	7.60297	4.40001
gene-A4gnt	1.66967	0.841574	0	0	1.09174	0	4.51581	1.14165	0	1.07604	0	2.2
gene-A530001N23Rik	0.834836	0	0	1.72491	1.09174	0	0	0	0	0	0	0
gene-A530006G24Rik	0	0	0	0	0	0	0	0	0	0	0	0
gene-A530010L16Rik	0	0	0	0	0	0	0	0	0	0	0	0
gene-A530013C23Rik	1.66967	0	0.854101	0	0	1.11405	0	0	0	1.07604	1.08614	0
gene-A530016L24Rik	0	0	0	0	0	0	0	0	0	0	0	0
gene-A530020G20Rik	0	0	0	0.862454	0	0	0	1.14165	0	0	0	0
gene-A530021J07Rik	0	0	0	0	0	1.11405	0	0	0	0	0	0
gene-A530032D15Rik	0	0.841574	0	0.862454	0	0	1.12895	0	2.10705	0	2.17228	0
gene-A530040E14Rik	0	0	0	0	0	0	0	0	0	0	0	0
gene-A530046M15Rik	0	0	0	0	0	0	0	0	0	0	0	0
gene-A530053G22Rik	0	0	0	0.862454	2.18349	1.11405	0	1.14165	0	1.07604	1.08614	1.1
gene-A530058N18Rik	13.3574	15.1484	17.9361	21.5614	13.1009	24.5091	24.837	12.5582	27.3917	27.9769	29.3257	27.5001
gene-A530064D06Rik	0	0	0	0	0	0	0	0	0	0	0	0
gene-A530065N20Rik	0	0.841574	0.854101	0	1.09174	2.22809	1.12895	1.14165	0	0	0	0
gene-A530072M11Rik	5.00902	0.841574	1.7082	0.862454	2.18349	1.11405	10.1606	0	2.10705	1.07604	2.17228	3.3
gene-A530088E08Rik	0	0	0	0.862454	0	1.11405	0	0	1.05354	0	1.08614	1.1
gene-A530095I07Rik	0	0	0	0	0	0	0	1.14165	0	0	1.08614	0
gene-A630001G21Rik	1.66967	1.68315	2.5623	3.44982	2.18349	2.22809	6.77371	2.28331	4.2141	3.22811	3.25842	1.1
gene-A630001O12Rik	0	0	0.854104	0.862454	0	0	0	0	0	0	0	0
gene-A630010A05Rik	0	0	0	0	0	0	0	0	0	0	0	0
gene-A630012P03Rik	0	0	0	0	0	0	0	0	0	0	0	0
gene-A630019I02Rik	0.834836	0.841574	0.854101	0	0	0	1.12895	1.14165	1.05353	1.07604	0	0
gene-A630023A22Rik	0	0	0	0	0	0	0	0	0	0	0	0
gene-A630023P12Rik	1.66967	5.04945	5.1246	5.17473	0	3.34214	5.64476	5.70827	4.2141	4.30414	8.68911	4.40001
gene-A630026N12Rik	49.2556	45.445	36.7264	38.8106	48.0368	63.5007	77.8977	59.3661	69.5327	76.3985	85.805	58.3001
gene-A630034I12Rik	30.8873	31.1382	38.4345	33.6357	39.3028	40.1057	37.2561	45.6664	31.6058	34.4332	32.5842	40.6992
gene-A630039O03Rik	6.67869	3.3663	1.7082	4.31227	2.18349	3.34214	3.38686	3.42496	5.26763	4.30414	6.51683	6.60001
gene-A630066F11Rik	3.33935	4.20787	4.2705	1.72491	3.27523	7.79854	7.90266	2.28331	0	3.22811	4.34461	6.60019
gene-A630072L19Rik	0	0.841574	0	0	0	0	0	1.14165	0	0	0	0
gene-A630072M18Rik	39.2373	53.0192	42.705	36.2231	44.7615	47.904	50.8028	52.5161	51.6228	55.9539	44.5317	49.5001
gene-A630073D07Rik	0	0	0	0	0	0	0	0	0	0	0	0
gene-A630075F10Rik	0	0	0	0	0	0	0	0	0	0	0	0
gene-A630076J17Rik	0	0	0	0	0	0	0	0	0	0	0	0
gene-A630077J23Rik	0.834836	1.68315	2.5623	0.862454	2.18349	1.11405	2.2579	1.14165	1.05353	1.07604	0	0
gene-A630089N07Rik	5.00902	8.41574	4.2705	5.17473	10.9174	6.68428	11.2895	4.56662	3.16058	7.53225	4.34456	3.3
gene-A630095N17Rik	0	0	0	0	0	0	0	0	0	0	0	0
gene-A730004F24Rik	0	0	0	0	0	0	0	0	0	0	0	0
gene-A730006G06Rik	0	0	0	0	0	0	0	0	0	0	1.08614	0
gene-A730008H23Rik	30.0541	31.9798	31.6017	22.4238	34.9358	25.6231	21.4501	23.9747	18.9635	23.6728	27.1535	24.2
gene-A730009L09Rik	2.50451	5.04945	2.5623	4.31227	6.55046	7.79833	7.90266	10.2749	2.10705	6.45621	3.25842	4.40001
gene-A730013G03Rik	0	0	0	0.862454	0	0	0	0	0	0	0	0
gene-A730017L22Rik	30.889	40.3956	34.164	56.922	39.3028	47.904	47.416	36.533	42.141	51.6497	48.8763	41.8001
gene-A730018C14Rik	0	0	0.854101	0	0	0	0	0	0	0	0	0
gene-A730020E08Rik	5.84385	10.0989	12.8115	6.89964	6.55046	5.57024	14.6764	10.2749	20.017	20.4447	21.7228	22
gene-A730020M07Rik	2.50451	8.41574	4.2705	2.58736	2.18349	7.79833	2.2579	9.13323	4.2141	1.07604	6.51683	5.50001
gene-A730032A03Rik	0	0	0	0	0	0	0	0	0	0	0	0
gene-A730035I17Rik	0	0	0.854265	0.862684	0	0	0	0	0	0	1.08641	0
gene-A730036I17Rik	5.00902	7.57417	4.2705	4.31227	2.18349	3.34214	2.2579	4.56662	4.2141	4.30414	5.43069	6.60001
gene-A730043L09Rik	0	0.841574	0.854101	0.862454	1.09174	1.11405	0	1.14165	1.05353	0	1.08614	0
gene-A730046J19Rik	1.66967	0.841574	0	0	0	0	5.64476	2.28331	3.16058	1.07604	2.17228	3.3
gene-A730049H05Rik	0.834917	0	0.854476	0.862472	0	0	0	1.1417	0	0	0	3.30015
gene-A730049N16Rik	0.834836	0	0	0	0	0	0	0	0	0	0	0
gene-A730056A06Rik	11.6877	15.1483	20.4984	11.2119	12.0091	17.8247	15.8053	15.9832	12.6422	12.9123	18.4643	8.79996
gene-A730060N03Rik	28.3844	26.0888	28.1853	27.5985	22.9266	20.0528	23.708	33.108	22.124	25.8249	26.0673	37.4
gene-A730063M14Rik	2.50451	4.20787	0	0.862454	4.36697	0	1.12895	2.28343	2.10705	3.22871	2.17228	4.4002
gene-A730081D07Rik	18.3664	13.4652	15.3738	10.3495	12.0096	14.4826	10.1606	11.4165	11.5888	10.7604	6.51683	9.90001
gene-A730082K24Rik	0	0	0	0	0	0	0	0	0	0	0	0
gene-A730085K08Rik	0	0	0	0	0	0	0	0	0	0	0	0
gene-A730090N16Rik	0.836004	0	2.56346	0	1.0932	0	1.13039	1.14313	1.05495	1.07719	0	0
gene-A730094K22Rik	0.834836	1.68315	2.5623	4.31227	3.27523	4.45619	2.2579	4.56662	0	4.30414	3.25842	2.2
gene-A730098A19Rik	1.66967	1.68315	2.56253	0.862958	1.09174	0	0	0	1.05367	3.22838	2.17228	1.1
gene-A730099G02Rik	0.834836	0	0.854101	1.72491	2.18349	1.11405	1.12895	2.28331	2.10705	2.15207	1.08614	2.2
gene-A830005F24Rik	3.33935	3.3663	4.2705	1.72491	2.18349	0	1.12895	3.42496	2.10705	3.22811	3.25842	1.1
gene-A830009L08Rik	5.00902	0.841574	1.7082	0.862454	2.18349	1.11405	2.2579	1.14165	2.10705	2.15207	1.08614	2.2
gene-A830011K09Rik	16.6967	11.782	10.2492	12.9368	13.1011	18.939	10.1611	13.6998	15.8029	12.9125	18.4646	17.6
gene-A830012C17Rik	0	0	0	0	0	0	0	0	0	0	0	0
gene-A830018L16Rik	410.739	405.639	434.737	425.19	526.22	524.716	523.834	502.328	550.994	552.006	519.174	567.601
gene-A830019L24Rik	0.834836	0.841574	0.854101	0	1.09174	1.11405	1.12895	1.14165	1.05353	1.07604	0	0
gene-A830019P07Rik	5.00902	8.41574	6.8328	2.58736	9.82569	13.3686	7.90266	2.28331	7.37468	9.68432	10.8614	12.1
gene-A830021F12Rik	2.5028	4.20668	1.7082	7.76304	4.36866	4.45761	6.77389	4.56761	8.42908	4.30643	4.34474	4.3979
gene-A830021M18Rik	10.8529	8.41574	11.1033	10.3495	8.73394	4.45619	3.38686	4.56662	5.26763	8.60829	10.8614	8.80001
gene-A830029E22Rik	0.834836	0	0	0.862454	0	0	0	0	0	1.07604	1.08614	2.2
gene-A830031A19Rik	51.7599	54.7024	46.9755	56.9221	42.5781	42.3339	62.0925	52.5162	40.034	52.7259	35.8427	48.4002
gene-A830035A12Rik	0	0	0	0	0	0	0	1.14165	0	0	0	0
gene-A830035O19Rik	2.50451	2.52472	5.97871	3.44982	1.09181	1.11405	1.12895	2.28331	0	1.07604	3.25846	4.40001
gene-A830036E02Rik	72.6308	78.2664	62.3494	61.2343	85.156	81.3254	109.508	100.466	84.2821	91.4631	102.097	94.6002
gene-A830049F12Rik	10.8529	5.89102	8.54101	3.44982	4.36697	7.79833	9.03162	3.42496	5.26763	2.15207	4.34456	3.3
gene-A830052D11Rik	1.66981	2.52654	3.41641	0	1.09176	0	7.90409	1.14165	1.05353	1.07719	2.17228	0
gene-A830082K12Rik	30.8891	37.0293	25.623	38.8105	44.7616	42.3338	42.9002	42.2413	52.6763	40.8894	52.1347	51.7001
gene-A830082N09Rik	158.619	175.047	163.987	174.216	197.605	190.502	222.404	208.923	215.973	203.371	204.194	203.5
gene-A830092H15Rik	14.1928	18.515	16.2281	6.03718	13.1019	18.939	15.8054	23.9748	10.5355	15.0653	13.0337	18.7006
gene-A930001A20Rik	0.834836	0.841574	0	0	1.09174	0	0	0	1.05353	2.15207	2.17228	0
gene-A930001C03Rik	0.834737	0	0	0	0	1.11395	0	0	1.05345	0	1.08617	1.09991
gene-A930002C04Rik	0	1.68315	0	0.862454	0	2.22809	1.12895	0	3.16061	2.15207	0	0
gene-A930003A15Rik	2.50451	0.841574	4.2705	1.72491	0	0	5.64476	1.14165	3.16058	1.07604	5.43069	2.2
gene-A930003O13Rik	0.834836	0.841867	0	0	1.09174	0	0	1.14231	0	0	0	0
gene-A930004D18Rik	24.2103	22.7225	21.3525	14.6618	16.3761	14.4826	16.9343	13.6998	18.9635	13.9885	19.5505	18.7001
gene-A930005G22Rik	3.33935	2.52472	3.4164	0.862454	1.09174	2.22809	2.25789	2.28331	1.05353	2.15206	1.08614	5.50001
gene-A930005H10Rik	21.7057	13.4652	22.2066	34.4982	19.6514	21.1669	24.8369	20.5498	21.0705	10.7604	14.1198	19.8
gene-A930006I01Rik	0	0	0	0	0	1.11405	0	0	0	0	0	0
gene-A930006K02Rik	4.17418	1.68315	3.4164	2.58736	0	2.22809	1.12895	3.42496	5.26763	2.15207	4.34456	0
gene-A930007A09Rik	10.018	6.73259	6.8328	13.7993	7.6422	8.91238	7.90266	10.2749	7.37468	8.60829	4.34456	3.3
gene-A930007I19Rik	1.66967	1.68315	0.854101	1.72491	1.09174	2.22809	0	0	0	0	1.08614	0
gene-A930009A15Rik	14.1922	15.1483	13.6656	9.487	10.9174	8.91238	11.2895	11.4165	9.48173	12.9124	16.2921	19.8
gene-A930011G23Rik	0.834836	0	1.7082	1.72492	1.09174	0	0	1.14165	1.05353	3.22813	0	0
gene-A930012L18Rik	5.84386	15.1483	7.68691	7.7621	14.1927	6.68429	10.1606	18.2665	12.6423	5.38018	7.60297	7.70001
gene-A930013F10Rik	75.9702	68.1676	68.3281	75.0336	88.4312	91.3519	90.3164	102.749	64.2651	67.7902	76.0298	67.1002
gene-A930014E01Rik	0	0	0	0	0	0	0	0	0	0	0	0
gene-A930015D03Rik	4.17418	2.52472	0.854158	2.58743	1.09174	0	2.2579	1.14167	3.16058	4.30414	3.25842	2.2
gene-A930016O22Rik	0	3.3663	4.2705	0.862454	1.09174	2.22809	2.2579	1.14165	2.10705	1.07604	3.25842	0
gene-A930017K11Rik	5.84424	0	3.41755	4.31227	0	2.22821	2.25791	0	1.05393	2.15255	0	0
gene-A930017M01Rik	69.2914	74.9001	83.7019	81.9332	86.2477	106.949	102.735	77.6325	76.9074	90.387	74.9436	88.0001
gene-A930018O16Rik	0	0	0	0	0	0	0	1.14165	0	0	0	0
[truncated: 43,554 more rows]
